# Supplementary material for: Isotopic biographies reveal horse rearing and trading networks in medieval London
Source: Sci Adv. 2024 Mar 22;10(12):eadj5782. doi: 10.1126/sciadv.adj5782 (PMC10959406; doi:10.1126/sciadv.adj5782)
Supplement: Supplementary file 2 — Data S1 [file sciadv.adj5782_data_s1.zip]

Archive with 1 entries (1 files):
- Data_S1.xlsx
