# Supplementary material for: Isotopic biographies reveal horse rearing and trading networks in medieval London
Source: Sci Adv. 2024 Mar 22;10(12):eadj5782. doi: 10.1126/sciadv.adj5782 (PMC10959406; doi:10.1126/sciadv.adj5782)
Supplement: Supplementary file 2 — Data S1 [file sciadv.adj5782_data_s1.zip › Data_S1.xlsx]

## Sheet: Teeth
Tooth	Species	Element	Individual	Sex	Side	Upper/lower	Burial pit	Burial pit MNI	Context	Box	Bag	Excavation date	Age	DNA sample code
ELV1	Horse	M3	1	Male	L	L	40	2	5	4	3	1994	11-12	WEST40_Ages_1_9203
ELV2	Horse	M3	2	Male	L	L	25	2	6	7	1	1994	9-10	WEST42_Ages_1_9215
ELV3	Horse	M3	3		R	U	21	4	8	20	1	1994	20+
ELV4	Horse	M2	4	Male	R	U	21	4	8	20	1	1994	10-11	WEST44_Ages_1_9217
ELV5	Horse	M3	4		L	L	21	4	8	22	1	1994	12-13
ELV6	Horse	M2	5	Male	R	L	21	4	8	22	1	1994	19-20	WEST45_Ages_1_9218
ELV7	Horse	M3	5	Male	R	L	21	4	8	22	1	1994	20+	WEST46_Ages_1_9219
ELV8	Horse	M2	6	Male	L	L	45	6	44	41	1	1994	20+	WEST50_Ages_1_9223
ELV9	Horse	M3	6		L	L	45	6	44	41	1	1994	16-17
EVL10	Horse	M2	7 (lower)	Male	L	L	23	3	26	24	1	1994	11-12	WEST47_Ages_1_9220
EVL11	Horse	M3	7 (lower)		L	L	23	3	26	24	1	1994	11-12
EVL12	Horse	M2	8	Female	L	U	23	3	26	24	1	1994	20+	WEST48_Ages_1_9221
EVL13	Horse	M3	8		L	U	23	3	26	24	1	1994	20+
ELV14	Horse	M2	7 (upper)	Male	L	U	23	3	26	24	1	1994	13-14	WEST49_Ages_1_9222
ELV15	Horse	M3	7 (upper)		L	U	23	3	26	24	1	1994	11-12
ELV16	Horse	M2	10	Female	L	L	54	4	53	51	2	1994	3-4	WEST38_Ages_1_9201
ELV17	Horse	M3	11	Male	L	L	54	4	53	55	2	1994	12-13	WEST51_Ages_1_9224
ELV18	Horse	M3	12	Female	R	L	40	2	5	3	2	1994	8-9	WEST41_Ages_1_9214
ELV19	Horse	M2	13	Female	L	U	7	4	7	12	3	1994	9-10	WEST43_Ages_1_9216
ELV20	Horse	M2	14	Male	R	U	57	1	56	57	2	1994	5-6	WEST52_Ages_1_9225
ELV21	Horse	M2	15	Female	R	L	48	8	58	62	1	1994	7-8	WEST53_Ages_1_9226
ELV22	Horse	M3	16	Male	R	L	10	1	59	67	2	1994	8-9	WEST39_Ages_1_9202

## Sheet: Enamel carbonates
Tooth	Individual	δ13C (VPDB)	δ18O (VPDB)	Sampling interval	δ18Ocarbonate ‰ SMOW (Kim et al. 2015)	δ18Ophosphate ‰ SMOW (Iacumin et al. 1996)		δ18Odrinking water ‰ SMOW (Delgado Huertas et al. 1995)		δ18Odrinking water ‰ SMOW (Pederzani et al. 2021)
ELV1	1	-12.6843	-5.53264	Top 30mm	25.2163	16.212		-8.99723		-9.56135
ELV2	2	-13.416	-5.54049	Top 30mm	25.2082	16.204		-9.00841		-9.57415
ELV3	3	-12.9564	-6.12162	Top 19mm	24.6091	15.6169		-9.83533		-10.5211
ELV4	4	-13.0147	-7.16117	Top 20mm (different tooth cusp)	23.5374	14.5667		-11.3146		-12.2151
ELV5	4	-13.6998	-6.93834	Top 20mm	23.7671	14.7918		-10.9975		-11.852
ELV6A	5	-13.2333	-6.41807	Top 10mm	24.3035	15.3174		-10.2572		-11.0042
ELV6B	5	-12.7999	-5.62099	Bottom 12mm	25.1252	16.1227		-9.12295		-9.70531
ELV7	5	-	-	NOT SAMPLED
ELV8	6	-13.6561	-6.75477	Top 15mm	23.9564	14.9772		-10.7363		-11.5528
ELV9	6	-13.7348	-6.49562	Top 26mm	24.2235	15.2391		-10.3675		-11.1305
EVL10	7 (lower)	-13.1536	-7.36633	Top 24mm	23.3259	14.3594		-11.6065		-12.5494
EVL11	7 (lower)	-13.2469	-6.7214	Top 28mm	23.9908	15.011		-10.6888		-11.4984
EVL12	8	-13.6512	-6.15009	Top 22mm	24.5798	15.5882		-9.87584		-10.5675
EVL13	8	-13.3227	-5.72995	Top 11mm	25.0129	16.0126		-9.278		-9.88287
ELV14	7 (upper)	-13.3626	-7.17393	Top 18mm	23.5243	14.5538		-11.3327		-12.2359
ELV15	7 (upper)	-13.5948	-7.10031	Top 15mm	23.6002	14.6281		-11.228		-12.1159
ELV16	10	-13.1478	-6.689	5-35mm from ERJ	24.0242	15.0437		-10.6427		-11.4457
ELV17	11	-13.3704	-6.81269	Top 18mm	23.8967	14.9187		-10.8187		-11.6472
ELV18	12	-14.0079	-6.94619	17-47mm from ERJ	23.759	14.7839		-11.0087		-11.8648
ELV19	13	-13.4627	-6.43083	Top 30mm	24.2903	15.3045		-10.2753		-11.025
ELV20	14	-13.9466	-5.07618	Top 15-45mm	25.6869	16.6731		-8.34771		-8.81754
ELV21	15	-12.8903	-6.67428	Top 10-40mm	24.0394	15.0586		-10.6217		-11.4217
ELV22	16	-12.0487	-6.9295	Top 30mm	23.7762	14.8007		-10.9849		-11.8376

## Sheet: Enamel Sr
Tooth	Cycle	Signal intensity (v)										84Sr/86Sr				85Rb/86Sr	87Sr/86Sr				Dist. From ERJ
		81.5	82Kr	83Kr	84Sr	85Rb	86Sr	87Sr	88Sr	89Y		84/86	84/86 10-pt mean	84/86 Std Error			87/86	87/86 10-pt mean	87/86 Std Error
ELV1	78	7.39933e-05	0.00201558	0.000442748	0.0652549	0.0101982	1.06979	0.773546	9.19308	0.000280836		0.0563885	0.0563814	1.71617e-06		0.00953295	0.710048	0.710021	7.65666e-05		42.5428
ELV1	79	6.75095e-05	0.00219932	0.000449114	0.0704772	0.00945413	1.15858	0.837517	9.96235	0.000126253		0.0562059	0.0563931	1.55047e-06		0.00816012	0.71016	0.71003	6.8866e-05		42.5218
ELV1	80	9.65407e-05	0.00210258	0.000476065	0.0690255	0.00863713	1.13293	0.819033	9.74411	9.66317e-05		0.0564586	0.0563838	1.49528e-06		0.00762372	0.710335	0.710009	6.5236e-05		42.5007
ELV1	81	7.99915e-05	0.00196282	0.000389831	0.0642288	0.00774592	1.05114	0.759452	9.04615	6.7736e-05		0.056638	0.0563827	4.01338e-06		0.00736906	0.70979	0.709986	6.3964e-05		42.4797
ELV1	82	6.22041e-05	0.00140144	0.000340569	0.0437531	0.00526211	0.716032	0.517117	6.15753	9.12143e-05		0.0562975	0.0563788	5.18927e-06		0.007349	0.709771	0.709988	5.98569e-05		42.4587
ELV1	83	6.51425e-05	0.00168175	0.000346725	0.0534474	0.00620428	0.875406	0.632035	7.51953	5.16369e-05		0.0562998	0.0563823	4.98026e-06		0.00708732	0.710077	0.709957	6.42534e-05		42.4376
ELV1	84	8.12821e-05	0.00218593	0.000433954	0.070219	0.00797347	1.14939	0.829997	9.88338	0.000151385		0.0564633	0.0563877	4.87087e-06		0.00693713	0.709884	0.709934	6.48362e-05		42.4166
ELV1	85	8.55609e-05	0.00213902	0.000497426	0.0673652	0.00766749	1.10347	0.796922	9.49207	7.53034e-05		0.0563185	0.0564179	5.0688e-06		0.00694853	0.709821	0.709912	5.98495e-05		42.3956
ELV1	86	8.81482e-05	0.00211405	0.000471711	0.0667132	0.00758822	1.09187	0.78872	9.39165	0.00010119		0.0563745	0.0564224	4.85626e-06		0.00694972	0.710002	0.709868	3.71535e-05		42.3746
ELV1	87	7.16432e-05	0.00205252	0.000458263	0.0650321	0.00744668	1.06523	0.769073	9.16082	0.000134805		0.0563438	0.0564015	4.6853e-06		0.00699068	0.70968	0.709886	3.74196e-05		42.3536
ELV1	88	7.19326e-05	0.0020955	0.000456396	0.0668986	0.00777105	1.09552	0.791208	9.42302	7.90072e-05		0.0564166	0.0564025	4.35045e-06		0.00709347	0.709814	0.709923	4.25172e-05		42.3326
ELV1	89	8.47992e-05	0.00205607	0.000443726	0.0657667	0.00757171	1.07648	0.77752	9.25804	7.93339e-05		0.0564484	0.0564098	3.83962e-06		0.00703379	0.709944	0.709886	4.38757e-05		42.3115
ELV1	90	7.16469e-05	0.00200299	0.000479204	0.0653432	0.00757571	1.0705	0.773288	9.20939	0.000144003		0.0565385	0.0563965	3.02227e-06		0.00707679	0.709897	0.709885	4.38828e-05		42.2905
ELV1	91	6.23134e-05	0.00201377	0.000445021	0.0651671	0.00749621	1.06694	0.770675	9.17632	0.000110727		0.0565082	0.0564115	3.10946e-06		0.00702587	0.709974	0.709888	4.34741e-05		42.2695
ELV1	92	7.37798e-05	0.00204645	0.000471258	0.0640061	0.00736803	1.04571	0.755502	8.99324	9.0378e-05		0.0564081	0.0564212	3.90415e-06		0.00704594	0.710138	0.709896	4.61606e-05		42.2484
ELV1	93	7.4771e-05	0.00208752	0.000411707	0.0647802	0.00753323	1.05938	0.764971	9.11156	0.00012502		0.0563075	0.0564233	5.40682e-06		0.00711096	0.709704	0.709916	3.96537e-05		42.2274
ELV1	94	7.86965e-05	0.00207203	0.000462254	0.0650592	0.00748407	1.06409	0.76855	9.15265	9.84561e-05		0.0563801	0.0564165	6.89572e-06		0.00703332	0.709878	0.709923	3.82734e-05		42.2064
ELV1	95	8.95187e-05	0.002074	0.000449924	0.0646209	0.00751101	1.05718	0.763573	9.09343	0.000119313		0.0563173	0.0564021	7.37295e-06		0.00710475	0.709853	0.709916	3.84303e-05		42.1854
ELV1	96	9.35606e-05	0.00204241	0.000430203	0.0641869	0.00749099	1.04801	0.757198	9.0144	0.000196577		0.0564834	0.0563824	8.18578e-06		0.00714781	0.710076	0.709917	3.83904e-05		42.1643
ELV1	97	8.11799e-05	0.00201624	0.000416878	0.0631221	0.00738527	1.03018	0.744109	8.86074	0.000111166		0.0564809	0.0563694	8.08047e-06		0.00716889	0.709882	0.709915	3.81335e-05		42.1433
ELV1	98	6.94325e-05	0.00203329	0.000440683	0.0631763	0.0073951	1.03218	0.745529	8.87743	8.03426e-05		0.0563676	0.0563608	7.34172e-06		0.00716454	0.709881	0.709902	3.11228e-05		42.1223
ELV1	99	7.9924e-05	0.00203955	0.000468326	0.062047	0.00721816	1.01141	0.730409	8.69636	8.9806e-05		0.0563415	0.0563696	6.05933e-06		0.00713674	0.709878	0.709921	2.21816e-05		42.1013
ELV1	100	8.45265e-05	0.00204641	0.000433661	0.0622214	0.00711853	1.015	0.732941	8.72629	0.000113295		0.0562896	0.0563596	4.14506e-06		0.00701331	0.709906	0.709938	2.47081e-05		42.0803
ELV1	101	8.82695e-05	0.00205639	0.000485806	0.0628007	0.00720202	1.02475	0.740166	8.81313	0.000145483		0.0563228	0.0563717	2.48312e-06		0.00702809	0.709956	0.709948	2.2889e-05		42.0592
ELV1	102	4.357e-05	0.00203434	0.000465387	0.0620917	0.0070808	1.01221	0.731096	8.70412	2.61076e-05		0.0563652	0.0563683	1.69569e-06		0.0069954	0.710004	0.709928	1.88677e-05		42.0382
ELV1	103	8.82194e-05	0.00204451	0.000412107	0.0625266	0.00720323	1.0208	0.737323	8.7806	0.000135432		0.056313	0.0563591	1.67171e-06		0.00705649	0.709895	0.709939	1.91006e-05		42.0172
ELV1	104	9.09944e-05	0.00208536	0.000484396	0.0647791	0.00719134	1.05776	0.764062	9.09832	8.49571e-05		0.0564046	0.0563629	1.72236e-06		0.00679868	0.710045	0.709933	2.21245e-05		41.9961
ELV1	105	7.11712e-05	0.00211651	0.000462519	0.0647023	0.00716901	1.05676	0.763143	9.08736	0.000124402		0.0562699	0.0563562	1.5619e-06		0.00678394	0.709958	0.709934	2.1929e-05		41.9751
ELV1	106	7.41782e-05	0.0021421	0.000483788	0.0674239	0.00739801	1.10134	0.795184	9.47	0.000107229		0.0564503	0.0563621	1.65295e-06		0.0067173	0.709876	0.709959	3.10527e-05		41.9541
ELV1	107	8.39302e-05	0.00207536	0.00043778	0.0650915	0.00719352	1.06305	0.767742	9.14211	0.000108089		0.0564459	0.056358	1.77392e-06		0.00676688	0.709993	0.709957	3.11647e-05		41.9331
ELV1	108	7.38542e-05	0.00210629	0.000455662	0.0665804	0.00741962	1.08954	0.786674	9.36935	0.000120192		0.0563799	0.0563583	1.72253e-06		0.00680986	0.709817	0.709939	3.2912e-05		41.9121
ELV1	109	8.39227e-05	0.00208112	0.000514881	0.066197	0.00762282	1.08358	0.78258	9.31896	0.000149806		0.0564088	0.0563648	2.83592e-06		0.00703485	0.709886	0.70993	3.54338e-05		41.8911
ELV1	110	5.80349e-05	0.00206351	0.000451994	0.0647806	0.00755787	1.06141	0.766877	9.1278	0.000142861		0.0562678	0.0563684	3.47479e-06		0.0071206	0.710159	0.709927	3.43229e-05		41.87
ELV1	111	6.57336e-05	0.00216962	0.000506763	0.0689009	0.00812553	1.12886	0.81546	9.7096	9.72458e-05		0.056355	0.0563737	4.28756e-06		0.007198	0.709933	0.709934	3.57199e-05		41.849
ELV1	112	6.53039e-05	0.00208529	0.000479486	0.065602	0.00793	1.07512	0.776598	9.24717	0.000105486		0.0562776	0.0563588	4.37801e-06		0.00737595	0.709833	0.709943	3.52375e-05		41.828
ELV1	113	7.29826e-05	0.00205826	0.000476069	0.0651274	0.00789612	1.06592	0.769798	9.16479	0.00015309		0.056369	0.0563398	4.87078e-06		0.0074078	0.709804	0.70994	3.49076e-05		41.807
ELV1	114	7.84801e-05	0.00208951	0.000489553	0.0651442	0.00786698	1.0648	0.769446	9.16091	0.000120731		0.0563836	0.0563397	5.01106e-06		0.00738823	0.710009	0.709945	3.33565e-05		41.7859
ELV1	115	7.62182e-05	0.00207094	0.000461992	0.0646001	0.00773912	1.0545	0.761895	9.06971	9.44549e-05		0.0564452	0.056333	5.54152e-06		0.00733911	0.710028	0.70993	3.88426e-05		41.7649
ELV1	116	7.7908e-05	0.00210344	0.000466789	0.0645851	0.00774859	1.05467	0.762004	9.07236	0.000114426		0.0563272	0.0563436	6.45546e-06		0.00734692	0.709966	0.709912	3.03375e-05		41.7439
ELV1	117	6.43654e-05	0.00210443	0.000491335	0.063813	0.00775733	1.04122	0.752313	8.95629	8.13898e-05		0.056287	0.0563315	7.84023e-06		0.00745021	0.709965	0.709919	3.15319e-05		41.7229
ELV1	118	7.42299e-05	0.00211149	0.000497372	0.0637275	0.00764394	1.03992	0.751128	8.94286	4.72564e-05		0.0562365	0.0563361	8.97423e-06		0.00735052	0.709864	0.709922	3.06955e-05		41.7018
ELV1	119	8.10277e-05	0.00208504	0.000460361	0.0638801	0.00754087	1.04182	0.752403	8.96097	0.000176808		0.0563793	0.0563177	9.69523e-06		0.00723815	0.709742	0.709939	2.80224e-05		41.6808
ELV1	120	8.87267e-05	0.00212754	0.000479745	0.0639767	0.0075274	1.04192	0.752717	8.9618	0.000105627		0.0563346	0.0562989	9.99645e-06		0.00722457	0.70998	0.709917	3.05863e-05		41.6598
ELV1	121	8.65924e-05	0.00206227	0.000434435	0.0624636	0.00717496	1.01704	0.734615	8.74594	7.011e-05		0.0563841	0.0562731	1.01088e-05		0.00705476	0.709999	0.709917	3.04737e-05		41.6388
ELV1	122	6.59394e-05	0.00211416	0.000498054	0.0627164	0.00712072	1.0219	0.738088	8.7909	0.000137565		0.0562222	0.0562677	9.4055e-06		0.0069681	0.709866	0.709894	3.4542e-05		41.6178
ELV1	123	6.86202e-05	0.00205924	0.000436137	0.0618833	0.00682081	1.00743	0.727467	8.66166	0.000129513		0.0563286	0.0562718	9.01642e-06		0.00677049	0.709974	0.709882	3.39324e-05		41.5967
ELV1	124	8.84471e-05	0.00210014	0.000548951	0.0614862	0.00698204	1.00105	0.722883	8.60996	0.000144018		0.0561662	0.0562683	7.51207e-06		0.00697471	0.709786	0.709883	3.38751e-05		41.5757
ELV1	125	7.27339e-05	0.00205409	0.0004485	0.0610364	0.00679122	0.99529	0.718881	8.55985	5.67055e-05		0.0561764	0.0562656	6.51328e-06		0.00682336	0.710025	0.709898	3.00351e-05		41.5547
ELV1	126	9.20002e-05	0.00208556	0.00045554	0.0652791	0.00809431	1.07001	0.772394	9.19159	0.000119739		0.0561619	0.0562569	6.05284e-06		0.00756468	0.709739	0.709879	3.01363e-05		41.5337
ELV1	127	8.7392e-05	0.00205834	0.000492471	0.0624051	0.00707352	1.019	0.736075	8.7687	0.000177891		0.0562674	0.0562448	6.23756e-06		0.00694159	0.709841	0.709858	2.81375e-05		41.5126
ELV1	128	8.45768e-05	0.00205657	0.000470409	0.0618611	0.0069551	1.00748	0.727586	8.66509	8.15105e-05		0.0563324	0.0562365	6.01431e-06		0.00690347	0.70988	0.709846	3.04085e-05		41.4916
ELV1	129	6.70675e-05	0.00203899	0.000462372	0.0605975	0.00679728	0.987833	0.713399	8.49618	8.30671e-05		0.0561976	0.0562275	5.39804e-06		0.006881	0.709887	0.709832	2.68759e-05		41.4706
ELV1	130	7.24013e-05	0.002036	0.000483076	0.0611842	0.00697015	0.995672	0.718881	8.56049	0.000109824		0.0563497	0.0562225	4.82766e-06		0.00700045	0.709794	0.709844	2.71329e-05		41.4496
ELV1	131	7.90494e-05	0.00211632	0.000498892	0.0630418	0.00708189	1.02712	0.741634	8.83317	7.3727e-05		0.0562387	0.0562247	3.56904e-06		0.00689493	0.709788	0.709826	1.83338e-05		41.4286
ELV1	132	6.86172e-05	0.00208536	0.000452604	0.0625726	0.00710688	1.02036	0.736811	8.77686	0.000125605		0.0562512	0.0562333	2.89654e-06		0.0069651	0.709742	0.709856	2.53534e-05		41.4075
ELV1	133	7.86793e-05	0.00203969	0.000448402	0.0604437	0.00683937	0.986076	0.712084	8.48054	7.38869e-05		0.0561316	0.0562291	2.45747e-06		0.00693595	0.709842	0.709856	2.53344e-05		41.3865
ELV1	134	7.50588e-05	0.00202909	0.000429185	0.0606831	0.00687504	0.989011	0.714143	8.50281	6.69829e-05		0.0562292	0.0562194	2.91509e-06		0.00695143	0.709901	0.709849	2.56155e-05		41.3655
ELV1	135	7.73608e-05	0.00207064	0.000487183	0.060809	0.00695086	0.991226	0.715816	8.52428	0.000120601		0.0561114	0.0562282	3.55217e-06		0.00701238	0.709848	0.709836	2.66954e-05		41.3445
ELV1	136	7.25917e-05	0.00205654	0.000456566	0.0612207	0.00700424	0.997879	0.720769	8.58045	8.91406e-05		0.0562011	0.0562119	3.63312e-06		0.00701912	0.710036	0.709831	2.81391e-05		41.3234
ELV1	137	7.80713e-05	0.00207347	0.000481882	0.0620566	0.00707424	1.01113	0.730118	8.69402	7.34641e-05		0.0562559	0.0562149	3.55778e-06		0.00699637	0.709844	0.709844	2.90652e-05		41.3024
ELV1	138	6.88636e-05	0.00209834	0.000514044	0.0624465	0.00750567	1.01784	0.735237	8.75542	0.000121964		0.0562216	0.0562031	3.09337e-06		0.00737409	0.709807	0.709848	2.78127e-05		41.2814
ELV1	139	6.63269e-05	0.00208758	0.000473821	0.061045	0.00702486	0.99266	0.716834	8.53773	0.000109088		0.0562258	0.0561994	2.70192e-06		0.00707681	0.709758	0.70984	2.90101e-05		41.2604
ELV1	140	8.71154e-05	0.00202516	0.00046303	0.0606927	0.00707861	0.988581	0.713862	8.50167	7.82247e-05		0.056294	0.0562095	2.78904e-06		0.00716037	0.70974	0.70983	2.83615e-05		41.2393
ELV1	141	7.08513e-05	0.00211814	0.000468932	0.0620581	0.00727968	1.01033	0.7298	8.68942	7.69173e-05		0.0561711	0.0562201	2.68944e-06		0.00720528	0.709922	0.709823	2.88845e-05		41.2183
ELV1	142	7.44319e-05	0.00206054	0.000484304	0.0613283	0.00709111	0.998747	0.721307	8.59119	0.000111282		0.0562716	0.0562198	2.77864e-06		0.0071	0.709779	0.70983	3.50056e-05		41.1973
ELV1	143	7.16189e-05	0.00211104	0.00049194	0.0613218	0.00692453	0.997529	0.720069	8.57407	0.000139125		0.0561214	0.0562144	3.22988e-06		0.00694168	0.709766	0.709826	3.50288e-05		41.1763
ELV1	144	7.09002e-05	0.0020444	0.000511105	0.0601612	0.00678648	0.981621	0.708921	8.4446	5.87603e-05		0.0560909	0.0562226	3.2393e-06		0.00691355	0.709804	0.709827	3.49869e-05		41.1553
ELV1	145	8.42299e-05	0.00212717	0.000499756	0.0626545	0.00687904	1.01742	0.734508	8.74854	8.96223e-05		0.05634	0.0562263	3.74959e-06		0.00676126	0.70977	0.709835	3.41527e-05		41.1342
ELV1	146	8.86929e-05	0.00210018	0.000512241	0.0611746	0.00666374	0.994244	0.718183	8.55138	9.55248e-05		0.0562283	0.0562219	5.12575e-06		0.00670232	0.710107	0.709862	3.60591e-05		41.1132
ELV1	147	8.48647e-05	0.00204611	0.000480637	0.0601201	0.00654501	0.978698	0.70665	8.41766	0.000115145		0.0561971	0.0562317	5.67127e-06		0.00668746	0.709808	0.709864	3.65077e-05		41.0922
ELV1	148	6.63033e-05	0.00209882	0.000464892	0.0607402	0.00661996	0.986551	0.7122	8.48197	8.08847e-05		0.0561968	0.0562339	5.60602e-06		0.0067102	0.709816	0.709858	3.83202e-05		41.0711
ELV1	149	8.38892e-05	0.00207389	0.000498445	0.0616938	0.00683561	1.00359	0.724641	8.63017	0.000104198		0.0563118	0.0562519	5.13237e-06		0.00681113	0.709842	0.709836	4.92621e-05		41.0501
ELV1	150	5.71433e-05	0.00210974	0.000488478	0.0619749	0.00685393	1.00773	0.727893	8.66822	0.000111876		0.0562662	0.056266	4.78344e-06		0.00680136	0.710003	0.709848	4.98174e-05		41.0291
ELV1	151	6.42955e-05	0.00210053	0.000505068	0.0610207	0.00696396	0.991128	0.715904	8.5248	0.000104749		0.0562457	0.0562591	4.31497e-06		0.00702629	0.709943	0.70986	4.91848e-05		41.008
ELV1	152	6.68118e-05	0.00207734	0.000459579	0.0609539	0.00696396	0.990503	0.715168	8.51788	8.90741e-05		0.0562791	0.0562507	3.46527e-06		0.00703073	0.709723	0.709794	5.54874e-05		40.987
ELV1	153	7.38563e-05	0.00208345	0.000506328	0.0614845	0.00702596	0.999546	0.721517	8.59572	0.000141525		0.0562956	0.0562535	3.03762e-06		0.00702915	0.709542	0.709771	5.94509e-05		40.966
ELV1	154	8.10958e-05	0.00210109	0.000455914	0.061339	0.00701237	0.995922	0.71946	8.56861	9.65674e-05		0.0563189	0.0562542	2.51261e-06		0.00704108	0.709922	0.709768	5.92711e-05		40.945
ELV1	155	6.00503e-05	0.00209616	0.000513375	0.061002	0.00717556	0.990881	0.715703	8.52143	8.62972e-05		0.0562466	0.0562455	2.91055e-06		0.0072416	0.709889	0.709764	5.88639e-05		40.9239
ELV1	156	8.0681e-05	0.002127	0.000528058	0.062653	0.00734449	1.01852	0.735071	8.75589	8.27942e-05		0.0562638	0.0562393	3.67593e-06		0.00721091	0.709455	0.709727	5.35669e-05		40.9029
ELV1	157	4.91483e-05	0.00212684	0.00051648	0.0615329	0.00727082	1.00066	0.722431	8.60481	9.80532e-05		0.0561358	0.0562419	4.49121e-06		0.00726603	0.709579	0.709699	4.81286e-05		40.8819
ELV1	158	7.55466e-05	0.0020975	0.000505277	0.0612443	0.00722265	0.995447	0.718859	8.55974	0.000107076		0.0562278	0.0562478	4.99569e-06		0.00725568	0.709783	0.709689	4.85997e-05		40.8609
ELV1	159	0.000104336	0.0021104	0.000505084	0.0610181	0.00717289	0.991174	0.715862	8.52479	0.000153917		0.0562049	0.0562362	4.67472e-06		0.00723677	0.709803	0.709717	4.72559e-05		40.8399
ELV1	160	7.06216e-05	0.00212538	0.000487707	0.0616944	0.00724582	1.00246	0.723846	8.62201	8.18551e-05		0.0562165	0.0562185	4.27164e-06		0.00722803	0.709635	0.709671	4.76866e-05		40.8188
ELV1	161	7.84336e-05	0.0021464	0.000507552	0.0623351	0.00735201	1.01324	0.731646	8.71432	8.17749e-05		0.0561974	0.0562127	4.14321e-06		0.00725597	0.709658	0.709646	4.10244e-05		40.7978
ELV1	162	6.62402e-05	0.00207721	0.000502567	0.0607952	0.00725565	0.987758	0.713234	8.49485	0.000128924		0.0562747	0.056214	4.37354e-06		0.00734557	0.709624	0.709637	4.68506e-05		40.7768
ELV1	163	6.8521e-05	0.00206762	0.000503995	0.0609104	0.00720347	0.989556	0.714828	8.51319	7.29332e-05		0.0563438	0.0562273	4.90725e-06		0.0072795	0.709822	0.709659	4.92119e-05		40.7558
ELV1	164	6.83061e-05	0.0021167	0.00051442	0.0613185	0.00726585	0.9966	0.719328	8.5685	6.09577e-05		0.0561677	0.056244	4.80294e-06		0.00729064	0.709458	0.709631	4.95805e-05		40.7347
ELV1	165	8.15671e-05	0.00209156	0.000481516	0.0607691	0.00732398	0.98913	0.714292	8.50714	0.000121434		0.0561248	0.056241	4.80609e-06		0.00740446	0.709647	0.709613	4.57732e-05		40.7137
ELV1	166	7.89621e-05	0.00218915	0.000497187	0.0638004	0.00758263	1.03777	0.749059	8.92518	0.000109654		0.0561825	0.0562475	4.55116e-06		0.00730668	0.709357	0.709628	4.87615e-05		40.6927
ELV1	167	7.30739e-05	0.00216693	0.000496694	0.0639744	0.00762998	1.04094	0.751995	8.95627	0.000100198		0.0562778	0.0562564	4.19602e-06		0.00732987	0.709807	0.709605	5.2345e-05		40.6717
ELV1	168	5.97124e-05	0.00210084	0.000498042	0.0629333	0.00760278	1.02539	0.74035	8.8196	0.000115807		0.0562824	0.0562438	4.7806e-06		0.0074145	0.709495	0.709612	5.30423e-05		40.6507
ELV1	169	8.18797e-05	0.00208872	0.000490487	0.0634007	0.00761942	1.03215	0.745307	8.87658	5.61846e-05		0.0564113	0.0562311	4.41415e-06		0.00738211	0.70963	0.709582	4.81229e-05		40.6296
ELV1	170	7.25615e-05	0.00213364	0.000505917	0.0637396	0.00759356	1.04014	0.751223	8.94578	5.79203e-05		0.0561725	0.0562419	4.3635e-06		0.00730052	0.709781	0.709586	4.69915e-05		40.6086
ELV1	171	6.83843e-05	0.00215029	0.000541379	0.0649102	0.00775369	1.05846	0.764111	9.10383	0.000109795		0.0562877	0.0562575	4.60512e-06		0.00732545	0.709431	0.709574	4.68382e-05		40.5876
ELV1	172	8.22727e-05	0.00215135	0.000490142	0.0644239	0.0075779	1.0496	0.758029	9.02953	0.000112671		0.0562954	0.0562807	4.75436e-06		0.00721979	0.709691	0.709584	4.26241e-05		40.5665
ELV1	173	6.96419e-05	0.00211653	0.000491274	0.0629288	0.00732264	1.02684	0.741229	8.83024	7.8686e-05		0.0561361	0.0562615	5.61706e-06		0.00713122	0.709519	0.709557	3.47681e-05		40.5455
ELV1	174	6.50102e-05	0.00214453	0.000482621	0.0636159	0.00736961	1.037	0.748707	8.9216	8.34335e-05		0.0562035	0.0562542	6.09815e-06		0.00710667	0.709506	0.709573	3.53255e-05		40.5245
ELV1	175	6.61395e-05	0.0021134	0.000480113	0.0635379	0.00747229	1.03516	0.747188	8.89976	6.77882e-05		0.0562869	0.0562339	7.05453e-06		0.00721851	0.709524	0.709579	3.66458e-05		40.5035
ELV1	176	7.00824e-05	0.00207299	0.000465804	0.0622399	0.00758627	1.01406	0.732126	8.7215	4.13964e-05		0.0562962	0.0562388	7.83428e-06		0.00748112	0.709456	0.709557	2.89873e-05		40.4825
ELV1	177	6.00117e-05	0.00187372	0.00044391	0.0573007	0.0068088	0.933138	0.673663	8.02434	6.69819e-05		0.0564376	0.0562185	8.50995e-06		0.00729667	0.709539	0.709566	2.59186e-05		40.4614
ELV1	178	6.64885e-05	0.00187303	0.000446243	0.0543783	0.00626192	0.885728	0.639439	7.61607	0.000102347		0.056067	0.0562226	7.31474e-06		0.0070698	0.709657	0.709541	2.43842e-05		40.4404
ELV1	179	7.05759e-05	0.00201851	0.00048975	0.0600707	0.00667186	0.978877	0.706544	8.41539	8.91136e-05		0.0562024	0.0562072	6.87428e-06		0.00681584	0.709683	0.709535	2.59104e-05		40.4194
ELV1	180	8.60993e-05	0.00236954	0.000554145	0.0704108	0.00760278	1.14811	0.8287	9.87574	0.000128387		0.0561879	0.0562076	5.49627e-06		0.006622	0.709565	0.709526	2.81483e-05		40.3984
ELV1	181	6.74386e-05	0.00231172	0.000525956	0.0687266	0.0075711	1.12078	0.809281	9.64772	6.66026e-05		0.0562265	0.0561966	5.26854e-06		0.0067552	0.709519	0.709527	2.9855e-05		40.3774
ELV1	182	7.63418e-05	0.00190267	0.000450476	0.0561607	0.00610502	0.916413	0.661149	7.87766	0.000115297		0.0560642	0.056195	6.95926e-06		0.00666187	0.709444	0.709571	4.4152e-05		40.3563
ELV1	183	7.52193e-05	0.00227708	0.00052756	0.0691951	0.00729716	1.12838	0.814304	9.70701	9.13147e-05		0.05634	0.0561855	9.23071e-06		0.00646692	0.709453	0.709616	5.90772e-05		40.3353
ELV1	184	8.31377e-05	0.00242521	0.000605997	0.0701516	0.00752255	1.14435	0.825721	9.84151	0.000166955		0.0559672	0.0562218	1.17217e-05		0.00657362	0.709423	0.709623	5.98553e-05		40.3143
ELV1	185																				40.2933
ELV1	186	7.44286e-05	0.00233134	0.000542237	0.068939	0.00809018	1.12407	0.812079	9.67239	9.7384e-05		0.0561772	0.0562606	1.19501e-05		0.00719724	0.709854	0.709614	6.21747e-05		40.2722
ELV1	187	7.05728e-05	0.00222534	0.000511587	0.0668782	0.00714122	1.09044	0.787542	9.38147	7.52885e-05		0.0562795	0.05627	1.1023e-05		0.00654895	0.709949	0.709639	6.23493e-05		40.2512
ELV1	188	7.57887e-05	0.0021287	0.000509036	0.0645472	0.00690536	1.05216	0.759574	9.05034	6.18749e-05		0.0563429	0.0562867	9.43792e-06		0.00656306	0.709713	0.709673	5.86358e-05		40.2302
ELV1	189	6.21516e-05	0.00207272	0.000461597	0.0620842	0.00681135	1.00903	0.728286	8.6799	0.00010741		0.0564303	0.056251	5.55386e-06		0.00675043	0.70947	0.709685	5.4674e-05		40.2092
ELV1	190	7.10506e-05	0.00183409	0.000463793	0.0546507	0.00619481	0.888298	0.641282	7.63767	0.000138661		0.0563612	0.0562658	5.86045e-06		0.0069738	0.709705	0.709712	4.53397e-05		40.1881
ELV1	191	8.20178e-05	0.00200647	0.000489148	0.0603526	0.00680383	0.981421	0.708634	8.44079	0.000109437		0.0564165	0.0562541	8.33057e-06		0.00693263	0.709742	0.709698	4.50289e-05		40.1671
ELV1	192	7.14953e-05	0.00199842	0.000444138	0.0592517	0.00661886	0.963843	0.696058	8.29269	0.000121722		0.0563209	0.0562564	1.01974e-05		0.00686716	0.709752	0.709675	4.18588e-05		40.1461
ELV1	193	7.58258e-05	0.00178413	0.000459522	0.051699	0.00556257	0.839076	0.605402	7.21201	3.02879e-05		0.0562315	0.0562504	1.58244e-05		0.0066294	0.709555	0.709606	4.78442e-05		40.1251
ELV1	194	6.2586e-05	0.00171209	0.000399575	0.0476031	0.0052095	0.772464	0.557649	6.64387	5.09367e-05		0.0559824	0.0562181	2.22876e-05		0.006744	0.709666	0.709586	4.7139e-05		40.104
ELV1	195	7.94371e-05	0.0020805	0.000473845	0.0605205	0.00654537	0.984767	0.710549	8.46442	0.000103208		0.0561161	0.0561947	2.58311e-05		0.00664662	0.70957	0.709601	4.53562e-05		40.083
ELV1	196	8.84229e-05	0.00222368	0.000497332	0.0640663	0.00679255	1.0419	0.752167	8.96459	8.3817e-05		0.0561369	0.0561899	2.60733e-05		0.00651938	0.709629	0.709565	4.98577e-05		40.062
ELV1	197	6.29859e-05	0.00215586	0.000556576	0.062637	0.00672111	1.01814	0.734527	8.7568	9.89768e-05		0.0562026	0.0561163	2.51968e-05		0.00660136	0.709262	0.709527	4.92844e-05		40.041
ELV1	198	7.31769e-05	0.00212784	0.000486158	0.0618393	0.00689772	1.00513	0.725535	8.64584	9.87377e-05		0.0562135	0.056052	2.27668e-05		0.00686253	0.709508	0.709483	4.68667e-05		40.0199
ELV1	199	9.98133e-05	0.00216589	0.000456745	0.0617614	0.0069625	1.00521	0.725624	8.64407	0.00013836		0.0559868	0.0560595	1.90653e-05		0.00692638	0.709615	0.70948	4.64864e-05		39.9989
ELV1	200	7.62155e-05	0.00210909	0.000536834	0.0620615	0.00696845	1.01066	0.729254	8.69042	8.65741e-05		0.056173	0.056081	1.58411e-05		0.00689493	0.709352	0.709444	4.42275e-05		39.9779
ELV1	201	7.50563e-05	0.00210273	0.000527035	0.0617904	0.00700764	1.00421	0.724839	8.63957	0.000100322		0.0563086	0.0560881	1.21868e-05		0.00697826	0.709364	0.709461	5.20141e-05		39.9569
ELV1	202	8.01403e-05	0.00235791	0.000825988	0.0698443	0.0273026	1.14818	0.835489	9.85832	0.000185992		0.0556072	0.0560924	5.63422e-06		0.0237791	0.709305	0.709447	4.88192e-05		39.9359
ELV1	203	8.40597e-05	0.00244814	0.00155648	0.0679582	0.0214075	1.11098	0.807815	9.56508	0.000396234		0.0556139	0.0560869	4.68494e-06		0.019269	0.709529	0.709455	4.61693e-05		39.9148
ELV1	204	7.14585e-05	0.00211339	0.000372253	0.0628064	0.00719886	1.02145	0.737046	8.78294	5.20893e-05		0.0563136	0.0560731	5.45984e-06		0.0070477	0.70931	0.709451	4.58429e-05		39.8938
ELV1	205	7.75344e-05	0.00213321	0.000507728	0.062173	0.00713382	1.01085	0.729996	8.69544	7.49936e-05		0.056219	0.0560868	1.02714e-05		0.00705722	0.709738	0.709449	4.48681e-05		39.8728
ELV1	206	7.44131e-05	0.00211923	0.000476338	0.061471	0.00707085	0.999327	0.721447	8.59669	0.000103738		0.0561945	0.0560834	1.19071e-05		0.00707561	0.709492	0.709462	4.36408e-05		39.8518
ELV1	207	5.29115e-05	0.00207112	0.000450282	0.0607812	0.00695935	0.989338	0.713921	8.5074	9.26195e-05		0.0561837	0.0560563	1.24891e-05		0.00703435	0.709337	0.709465	4.30905e-05		39.8307
ELV1	208	7.3483e-05	0.00218125	0.000509333	0.0624036	0.00703712	1.01345	0.731495	8.71642	9.45268e-05		0.0561427	0.0561173	1.30233e-05		0.00694372	0.709472	0.709489	3.98899e-05		39.8097
ELV1	209	7.9192e-05	0.0021231	0.000495084	0.0613694	0.00698216	0.999307	0.721388	8.59399	0.000110627		0.0560614	0.0561757	1.38266e-05		0.006987	0.709589	0.709467	4.34672e-05		39.7887
ELV1	210	6.72874e-05	0.00215663	0.000505648	0.061785	0.00709257	1.0036	0.724418	8.63102	2.23781e-05		0.0561376	0.0561575	1.31774e-05		0.00706715	0.709487	0.709466	4.38583e-05		39.7677
ELV1	211	7.44148e-05	0.00215703	0.000514765	0.0622876	0.00725177	1.01284	0.731039	8.71078	6.542e-05		0.0561355	0.0561439	1.3279e-05		0.00715983	0.709388	0.709451	3.53064e-05		39.7466
ELV1	212	6.31929e-05	0.00217788	0.00050139	0.0614294	0.00716476	0.998063	0.720525	8.58317	0.000111109		0.0560105	0.0561495	1.21555e-05		0.00717867	0.709553	0.709416	4.67823e-05		39.7256
ELV1	213	8.48702e-05	0.00209042	0.00052177	0.0612532	0.00722374	0.995539	0.718585	8.56383	0.000113329		0.0562776	0.0561707	6.45379e-06		0.00725611	0.709307	0.709411	4.80709e-05		39.7046
ELV1	214	8.7028e-05	0.00210726	0.000522822	0.0617697	0.00741452	1.0039	0.724504	8.63195	7.46809e-05		0.0562568	0.0561604	5.15931e-06		0.00738572	0.7093	0.709417	4.94562e-05		39.6836
ELV1	215	6.09409e-05	0.00213606	0.000508739	0.0616654	0.00728818	1.00303	0.724185	8.62597	6.66659e-05		0.0561136	0.0561858	7.46059e-06		0.00726616	0.709589	0.709404	4.59799e-05		39.6626
ELV1	216	6.70181e-05	0.00213317	0.000511639	0.0610748	0.00744061	0.992854	0.716358	8.53576	0.000166266		0.0560689	0.0561796	9.4858e-06		0.00749417	0.709137	0.709392	4.50979e-05		39.6415
ELV1	217	6.002e-05	0.00206893	0.000526192	0.0613599	0.00738636	0.999126	0.721203	8.59463	2.44122e-05		0.0562561	0.0561479	1.07904e-05		0.00739282	0.709284	0.709396	4.52095e-05		39.6205
ELV1	218	8.62802e-05	0.00202294	0.000510347	0.0602255	0.00728866	0.977708	0.705805	8.40534	5.09752e-05		0.0564173	0.0561384	1.17179e-05		0.00745485	0.709539	0.709374	4.19368e-05		39.5995
ELV1	219	6.83105e-05	0.00216577	0.000496041	0.061247	0.00757389	0.994972	0.718319	8.55552	3.57604e-05		0.0560292	0.056103	1.16303e-05		0.00761216	0.709454	0.709371	4.26788e-05		39.5785
ELV1	220	6.85287e-05	0.00208979	0.000467895	0.0615066	0.00754488	0.998835	0.721064	8.59018	6.03581e-05		0.0563412	0.0560945	1.23318e-05		0.00755368	0.709373	0.709402	4.79077e-05		39.5574
ELV1	221	7.77939e-05	0.00213106	0.000509693	0.0607434	0.00742969	0.987247	0.712733	8.49037	0.000118213		0.0560687	0.0560962	1.01847e-05		0.00752567	0.709425	0.709397	4.6103e-05		39.5364
ELV1	222	7.44851e-05	0.00219119	0.000546937	0.0604496	0.0400507	0.983109	0.722562	8.45353	6.61085e-05		0.0557865	0.0560955	7.5687e-06		0.0407388	0.709333	0.709431	3.62513e-05		39.5154
ELV1	223	8.06591e-05	0.00218561	0.000752808	0.0604931	0.0161662	0.982358	0.712562	8.44895	0.000100339		0.0559062	0.0560991	5.67815e-06		0.0164565	0.709273	0.709455	3.3327e-05		39.4944
ELV1	224	7.1451e-05	0.00223391	0.000794396	0.0611308	0.0101791	0.991359	0.716929	8.52485	3.51045e-05		0.0558881	0.0560735	4.73208e-06		0.0102679	0.70961	0.709443	3.21844e-05		39.4733
ELV1	225	7.00965e-05	0.00210723	0.000495192	0.0605748	0.00696602	0.983828	0.710184	8.46037	0.000123801		0.0561637	0.0560968	7.20183e-06		0.00708053	0.709543	0.709429	3.45283e-05		39.4523
ELV1	226	7.23455e-05	0.00209625	0.000492038	0.0611189	0.00700266	0.994843	0.717999	8.55386	7.93259e-05		0.056132	0.0560746	9.48634e-06		0.00703896	0.709476	0.709436	3.39942e-05		39.4313
ELV1	227	8.70602e-05	0.00211908	0.00049139	0.0603215	0.00692635	0.980285	0.707607	8.42994	0.000106283		0.0560615	0.0560869	1.0449e-05		0.00706565	0.709527	0.709435	3.40465e-05		39.4103
ELV1	228	7.02019e-05	0.00201231	0.000494675	0.0594489	0.00669709	0.966679	0.69766	8.31387	0.000121957		0.0562953	0.0561265	1.11453e-05		0.00692794	0.709413	0.709463	3.62014e-05		39.3892
ELV1	229	6.33582e-05	0.00211899	0.000460444	0.0607093	0.00683003	0.986124	0.711572	8.48056	0.000109722		0.0561365	0.0561488	1.20096e-05		0.00692614	0.709316	0.709466	3.4573e-05		39.3682
ELV1	230	6.54979e-05	0.00208868	0.000539678	0.0607634	0.00692041	0.986316	0.711886	8.48237	7.31418e-05		0.0562848	0.0561617	1.05876e-05		0.00701642	0.709448	0.709467	3.48672e-05		39.3472
ELV1	231	6.91422e-05	0.00202989	0.000456868	0.0579287	0.00641211	0.941136	0.679158	8.09358	0.000129967		0.0560973	0.0561522	9.9214e-06		0.00681316	0.709415	0.709446	3.61542e-05		39.3261
ELV1	232	6.04584e-05	0.00208641	0.000500918	0.0602855	0.00659291	0.979287	0.70692	8.42318	4.33957e-05		0.0562037	0.056156	7.44739e-06		0.00673236	0.709614	0.709427	3.93662e-05		39.3051
ELV1	233	7.92384e-05	0.00217592	0.00048192	0.0637466	0.00717423	1.03677	0.748098	8.91604	6.89822e-05		0.0562219	0.0561689	4.95456e-06		0.00691978	0.709302	0.709416	3.77556e-05		39.2841
ELV1	234	7.59386e-05	0.00215497	0.000563777	0.0620111	0.007008	1.00752	0.727324	8.66438	9.75314e-05		0.056152	0.0561285	4.55372e-06		0.00695566	0.709616	0.709414	3.78449e-05		39.2631
ELV1	235	6.74269e-05	0.00211584	0.000499481	0.0605722	0.00693242	0.985698	0.711334	8.47717	0.000123528		0.0560304	0.0561354	4.9126e-06		0.007033	0.709331	0.709444	4.08664e-05		39.242
ELV1	236	8.18365e-05	0.00219078	0.000473648	0.0632948	0.00717216	1.03043	0.743452	8.85988	1.87703e-05		0.0560586	0.0561334	5.34293e-06		0.00696033	0.709283	0.709451	4.16027e-05		39.221
ELV1	237	7.62134e-05	0.00217749	0.0005178	0.0630443	0.0070541	1.02502	0.739839	8.81751	9.23481e-05		0.0561743	0.056165	5.66405e-06		0.00688195	0.709426	0.709466	4.2676e-05		39.2
ELV1	238	7.18123e-05	0.00210544	0.000498443	0.0610341	0.00677436	0.99157	0.715497	8.52639	5.6273e-05		0.0562033	0.0561631	6.80075e-06		0.00683195	0.709391	0.709457	4.0207e-05		39.179
ELV1	239	7.78811e-05	0.00208248	0.000492265	0.0582365	0.00622394	0.94761	0.683848	8.14734	0.000101291		0.0558506	0.0561702	6.78481e-06		0.00656804	0.709614	0.709469	3.67455e-05		39.158
ELV1	240	7.4784e-05	0.00254916	0.000600545	0.0759402	0.00832784	1.23821	0.893771	10.6517	9.52242e-05		0.056213	0.0561755	5.85483e-06		0.00672571	0.709522	0.709459	3.35829e-05		39.1369
ELV1	241	9.68447e-05	0.00260101	0.000593783	0.0767422	0.00843962	1.24942	0.902174	10.754	0.000100913		0.0562626	0.0561742	5.42753e-06		0.00675484	0.709559	0.709502	4.17914e-05		39.1159
ELV1	242	9.44952e-05	0.00253562	0.000594049	0.0767246	0.00844763	1.24883	0.901682	10.7481	3.94594e-05		0.0564441	0.0561948	3.65469e-06		0.00676446	0.709531	0.709532	3.44512e-05		39.0949
ELV1	243	7.54374e-05	0.00243203	0.000579482	0.0712473	0.00792927	1.16045	0.837761	9.9873	9.9726e-05		0.0561838	0.0561676	4.13339e-06		0.00683292	0.709418	0.709519	4.11571e-05		39.0738
ELV1	244	7.39315e-05	0.00225934	0.000494405	0.0671196	0.0075887	1.092	0.78821	9.39117	8.06953e-05		0.0562998	0.0561749	3.76263e-06		0.00694935	0.709519	0.70952	4.08579e-05		39.0528
ELV1	245	7.60548e-05	0.00216638	0.000522246	0.0645734	0.00718551	1.05311	0.760488	9.06015	9.11847e-05		0.0562095	0.0561938	3.67353e-06		0.00682316	0.70976	0.709489	4.44777e-05		39.0318
ELV1	246	6.79014e-05	0.00183716	0.000412465	0.0515905	0.00599256	0.838401	0.605546	7.21645	7.95616e-05		0.0560159	0.0561879	4.1774e-06		0.0071476	0.709584	0.709469	4.69974e-05		39.0107
ELV1	247	6.14231e-05	0.00170914	0.000432184	0.0524056	0.00600808	0.855034	0.616629	7.34465	3.68953e-05		0.0562857	0.0562013	4.37299e-06		0.00702672	0.70929	0.709442	4.89743e-05		38.9897
ELV1	248	7.82343e-05	0.00202795	0.000492435	0.0567796	0.00612881	0.923889	0.666642	7.94549	5.71483e-05		0.0558752	0.0561738	4.48512e-06		0.0066337	0.709399	0.709443	4.90117e-05		38.9687
ELV1	249	5.48055e-05	0.00214422	0.000574486	0.063964	0.00684119	1.04089	0.750726	8.94665	8.6732e-05		0.0562836	0.056192	6.15644e-06		0.00657243	0.709304	0.709469	5.42415e-05		38.9477
ELV1	250	8.08022e-05	0.00233118	0.000529759	0.0669482	0.00754027	1.08983	0.786599	9.37674	0.000106761		0.0560582	0.0561626	6.15848e-06		0.00691877	0.709329	0.709478	5.59843e-05		38.9267
ELV1	251	9.10977e-05	0.00237492	0.00052356	0.0690182	0.00778441	1.12293	0.810287	9.65765	0.000106775		0.0561486	0.0561674	5.81661e-06		0.00693223	0.709289	0.70945	4.64771e-05		38.9057
ELV1	252	6.79595e-05	0.00237096	0.000585381	0.0712608	0.00791142	1.15909	0.836711	9.97093	0.000118959		0.0564099	0.0561624	5.77704e-06		0.00682557	0.709533	0.709405	5.32766e-05		38.8846
ELV1	253	7.0794e-05	0.00227082	0.000513875	0.0666637	0.00731136	1.08667	0.784659	9.35041	8.32727e-05		0.0561413	0.0561357	6.24279e-06		0.00672823	0.709679	0.709405	5.31838e-05		38.8636
ELV1	254	8.94118e-05	0.00207943	0.000509721	0.0635175	0.00689687	1.03523	0.747186	8.90232	9.07758e-05		0.0563841	0.0561768	6.32548e-06		0.00666218	0.709613	0.709399	5.35954e-05		38.8426
ELV1	255	6.0324e-05	0.00155634	0.000437104	0.0433525	0.00472471	0.704442	0.508653	6.06484	5.73793e-05		0.055977	0.0561704	6.05226e-06		0.00670703	0.709477	0.709405	5.27609e-05		38.8215
ELV1	256	5.4789e-05	0.00153901	0.000375153	0.0459736	0.00505737	0.74761	0.538797	6.41799	8.6036e-05		0.0562621	0.0561865	7.48997e-06		0.00676472	0.709135	0.709415	5.21113e-05		38.8005
ELV1	257	5.38336e-05	0.00184761	0.000494377	0.0539524	0.00580113	0.880689	0.635165	7.56936	5.93894e-05		0.0559611	0.0562092	7.78635e-06		0.00658704	0.709294	0.709409	5.40715e-05		38.7795
ELV1	258	7.01967e-05	0.00194285	0.000493587	0.0566443	0.00622151	0.923758	0.666259	7.93803	6.34719e-05		0.0559921	0.0561839	8.51539e-06		0.006735	0.709339	0.709426	6.04037e-05		38.7585
ELV1	259	6.85563e-05	0.00234003	0.000550396	0.0706558	0.00737082	1.1508	0.830067	9.89323	6.90209e-05		0.0563273	0.0561783	7.86948e-06		0.00640496	0.709362	0.709403	5.36761e-05		38.7374
ELV1	260	7.71206e-05	0.00240695	0.000550941	0.0725734	0.00767866	1.18469	0.85479	10.1883	0.000133882		0.056213	0.0561288	7.81403e-06		0.0064816	0.709433	0.709349	5.73318e-05		38.7164
ELV1	261	8.74463e-05	0.00244205	0.000592763	0.0729734	0.00775515	1.19018	0.858776	10.2415	6.44371e-05		0.0562347	0.0561488	7.81673e-06		0.00651595	0.709228	0.709318	5.79472e-05		38.6954
ELV1	262	7.95776e-05	0.00234174	0.000599234	0.0740237	0.00814545	1.2115	0.874745	10.4228	7.43696e-05		0.0563985	0.0561337	7.50902e-06		0.00672342	0.709698	0.709332	5.46079e-05		38.6744
ELV1	263	5.7802e-05	0.00202887	0.00051884	0.0605764	0.00646982	0.989997	0.714668	8.52142	5.75115e-05		0.0561314	0.0561647	5.65786e-06		0.00653519	0.709449	0.709327	5.52879e-05		38.6534
ELV1	264	6.77564e-05	0.00181264	0.00042947	0.0559053	0.0060298	0.915922	0.660112	7.86618	9.13782e-05		0.0560803	0.0561645	5.3706e-06		0.00658331	0.709071	0.709304	5.90606e-05		38.6323
ELV1	265	7.02236e-05	0.00195007	0.000483917	0.0569003	0.00602022	0.931128	0.671517	8.00613	3.48874e-05		0.0558396	0.0561709	4.72663e-06		0.00646551	0.709169	0.709288	5.94975e-05		38.6113
ELV1	266	7.42166e-05	0.00198629	0.000492149	0.062156	0.00665028	1.01892	0.734885	8.75904	5.22706e-05		0.0561964	0.0561648	4.18215e-06		0.00652678	0.709276	0.709282	5.81195e-05		38.5903
ELV1	267	7.61874e-05	0.00211314	0.000492939	0.0639275	0.00707303	1.04585	0.754418	8.99179	0.000121182		0.056096	0.0561594	5.94821e-06		0.00676298	0.70924	0.709308	6.10418e-05		38.5692
ELV1	268	7.28501e-05	0.00224504	0.000534589	0.0717524	0.00788094	1.17755	0.849437	10.1287	8.42702e-05		0.0563023	0.0561371	6.50029e-06		0.00669264	0.709117	0.709251	4.50856e-05		38.5482
ELV1	269	7.95227e-05	0.00225077	0.000519695	0.0674822	0.00902071	1.10592	0.798682	9.51679	7.10695e-05		0.0559896	0.0561485	8.13894e-06		0.00815676	0.709201	0.709255	4.72763e-05		38.5272
ELV1	270	8.72437e-05	0.00225676	0.000534761	0.0733113	0.00821735	1.2026	0.867639	10.3385	5.22272e-05		0.0563983	0.0561683	9.21865e-06		0.00683301	0.70937	0.709276	4.26614e-05		38.5062
ELV1	271	8.36057e-05	0.00230918	0.000563021	0.0708182	0.00727519	1.16094	0.838037	9.99403	8.02335e-05		0.0561454	0.0561999	1.09758e-05		0.00626665	0.709484	0.709308	4.55979e-05		38.4852
ELV1	272	6.80087e-05	0.00215571	0.000489145	0.0673728	0.0066994	1.10399	0.795631	9.4846	8.85626e-05		0.056176	0.0562045	1.10233e-05		0.00606832	0.709128	0.709301	4.6677e-05		38.4641
ELV1	273	8.23155e-05	0.00252132	0.000581755	0.0780444	0.00836546	1.28077	0.924733	11.0268	9.91873e-05		0.0561527	0.0562178	1.06707e-05		0.00653161	0.709491	0.709299	4.69765e-05		38.4431
ELV1	274	7.58082e-05	0.00231842	0.000534415	0.0739044	0.00774835	1.21359	0.875526	10.4396	5.44379e-05		0.0562571	0.056219	8.42732e-06		0.00638464	0.709281	0.709316	4.2489e-05		38.4221
ELV1	275	8.00287e-05	0.00237715	0.000601552	0.0764815	0.00792684	1.25629	0.906555	10.8068	0.000186685		0.0562979	0.0562402	6.75357e-06		0.0063097	0.709488	0.709336	4.11169e-05		38.4011
ELV1	276	8.68906e-05	0.00244715	0.000572945	0.0775216	0.00827177	1.2743	0.919503	10.9671	9.74119e-05		0.0561876	0.056214	6.5179e-06		0.00649123	0.709205	0.709329	4.11227e-05		38.3801
ELV1	277	8.28015e-05	0.00226756	0.000525215	0.0714982	0.00730092	1.17268	0.845801	10.0861	5.09111e-05		0.0562466	0.0562157	7.90454e-06		0.00622586	0.709222	0.70931	3.73597e-05		38.359
ELV1	278	7.3491e-05	0.00218655	0.000532825	0.0700998	0.00712011	1.15179	0.830735	9.90488	6.32871e-05		0.0562422	0.0562117	8.83652e-06		0.00618176	0.709295	0.709328	3.14846e-05		38.338
ELV1	279	6.42187e-05	0.0021843	0.00051501	0.0701996	0.0070319	1.15272	0.831658	9.91689	0.000111929		0.056316	0.0561747	9.37238e-06		0.00610027	0.709399	0.709309	2.57436e-05		38.317
ELV1	280	6.19953e-05	0.00187384	0.000397609	0.0582878	0.00592911	0.955623	0.689557	8.22505	4.64806e-05		0.0562221	0.0561721	1.00525e-05		0.00620444	0.709295	0.709302	2.78144e-05		38.2959
ELV1	281	6.41211e-05	0.00172151	0.000431845	0.05505	0.00570022	0.905206	0.652507	7.77445	5.70507e-05		0.0561101	0.0561624	9.15172e-06		0.00629715	0.709297	0.70927	2.17594e-05		38.2749
ELV1	282	5.62847e-05	0.00191958	0.000475507	0.0603552	0.00632466	0.990868	0.714754	8.52096	0.000105779		0.0561646	0.0561635	9.0475e-06		0.00638295	0.709305	0.709271	2.12273e-05		38.2539
ELV1	283	5.15721e-05	0.00166043	0.000396092	0.0521973	0.00574619	0.857091	0.61825	7.36779	6.36915e-05		0.0561317	0.0561595	7.69091e-06		0.00670429	0.709307	0.709269	2.21603e-05		38.2329
ELV1	284	5.08478e-05	0.0016744	0.000406607	0.0515102	0.00567608	0.848562	0.611655	7.28629	5.21793e-05		0.0557458	0.0561442	4.99654e-06		0.00668906	0.709203	0.709273	2.32383e-05		38.2118
ELV1	285	7.61334e-05	0.00222913	0.000568399	0.0718819	0.00766628	1.18223	0.852719	10.1676	8.66357e-05		0.056229	0.0561359	4.41867e-06		0.00648458	0.709168	0.709264	1.91765e-05		38.1908
ELV1	286	8.67396e-05	0.00232802	0.000518546	0.0744461	0.00788325	1.22455	0.883445	10.5352	4.12983e-05		0.0561902	0.0561305	5.70862e-06		0.00643767	0.709224	0.709248	2.2505e-05		38.1698
ELV1	287	6.7155e-05	0.00213839	0.000516161	0.0697678	0.00734109	1.14961	0.829203	9.88775	0.000120161		0.0562007	0.056136	6.32786e-06		0.00638573	0.709193	0.709245	2.18976e-05		38.1488
ELV1	288	6.44345e-05	0.00198548	0.000461862	0.0623948	0.00628874	1.02356	0.738264	8.80177	6.81936e-05		0.0562025	0.0561516	6.52976e-06		0.00614398	0.709341	0.709254	2.65438e-05		38.1278
ELV1	289	6.95995e-05	0.00221029	0.000552927	0.0706465	0.00728793	1.1639	0.839522	10.0091	9.98718e-05		0.0560732	0.0561447	6.58746e-06		0.00626166	0.709307	0.70926	2.84065e-05		38.1067
ELV1	290	7.17419e-05	0.00209115	0.000526282	0.0671918	0.00720736	1.10435	0.796394	9.49461	3.5895e-05		0.0562254	0.0561913	6.51789e-06		0.00652634	0.709138	0.709263	2.7845e-05		38.0857
ELV1	291	7.67161e-05	0.00220426	0.00049714	0.0709095	0.00757766	1.16741	0.842173	10.0409	9.35073e-05		0.056162	0.0561804	6.09434e-06		0.00649099	0.709259	0.70926	2.95176e-05		38.0647
ELV1	292	6.14573e-05	0.00213274	0.000511915	0.0684562	0.00735056	1.12634	0.812643	9.68577	7.68855e-05		0.0561708	0.0561721	5.15136e-06		0.00652605	0.709402	0.70927	3.00304e-05		38.0436
ELV1	293	7.04349e-05	0.00217178	0.000522502	0.0717718	0.00792526	1.18252	0.853682	10.1799	9.88153e-05		0.0563358	0.0561643	4.34697e-06		0.006702	0.709366	0.709258	3.53773e-05		38.0226
ELV1	294	5.92849e-05	0.00166149	0.000417506	0.0513636	0.00576935	0.84324	0.608363	7.25153	9.76191e-05		0.0560563	0.0561638	4.06286e-06		0.00684188	0.709236	0.709241	3.50949e-05		38.0016
ELV1	295	7.5073e-05	0.00218282	0.000535031	0.0714933	0.0079419	1.17633	0.848218	10.1092	2.90783e-05		0.0562582	0.0561635	4.53357e-06		0.0067514	0.70913	0.709238	3.46144e-05		37.9806
ELV1	296	7.99507e-05	0.00217968	0.000506118	0.0684601	0.00787195	1.1253	0.812182	9.68056	0.00012086		0.0561098	0.0561612	4.91684e-06		0.0069954	0.709332	0.709246	3.29867e-05		37.9596
ELV1	297	7.19712e-05	0.00199193	0.00049856	0.0639894	0.00745154	1.05419	0.760428	9.06447	9.43201e-05		0.0560985	0.0561773	5.75807e-06		0.00706847	0.709073	0.709244	3.29527e-05		37.9386
ELV1	298	8.11267e-05	0.00207633	0.000464309	0.0660137	0.0076131	1.08606	0.783526	9.33927	8.36517e-05		0.0561153	0.0561612	5.83692e-06		0.00700986	0.709169	0.709226	2.78834e-05		37.9175
ELV1	299	5.96322e-05	0.00201571	0.00047946	0.0652197	0.00725687	1.07356	0.774533	9.23201	7.36253e-05		0.0561968	0.0561378	5.87936e-06		0.00675962	0.709279	0.709213	2.32849e-05		37.8965
ELV1	300	6.22397e-05	0.00201656	0.000477603	0.0647046	0.00727119	1.06614	0.769006	9.1652	7.46911e-05		0.05607	0.0561319	5.63638e-06		0.0068201	0.709212	0.7092	2.52561e-05		37.8755
ELV1	301	7.60338e-05	0.00196668	0.000486003	0.0649203	0.00712763	1.07098	0.772613	9.21042	4.10954e-05		0.0562003	0.0561226	5.42616e-06		0.00665524	0.709242	0.70919	3.01176e-05		37.8545
ELV1	302	5.8858e-05	0.00191718	0.000462932	0.0644832	0.00714899	1.06296	0.766717	9.1387	8.44788e-05		0.0563386	0.056133	5.51613e-06		0.00672553	0.70922	0.709164	2.74768e-05		37.8334
ELV1	303	6.15143e-05	0.00200324	0.000501965	0.0644027	0.00699963	1.06325	0.76699	9.14376	3.96834e-05		0.0559938	0.0561345	4.43132e-06		0.00658324	0.709234	0.709169	2.60626e-05		37.8124
ELV1	304	8.11095e-05	0.00201825	0.000506707	0.0650813	0.00706017	1.07293	0.773741	9.2248	0.000112341		0.0560784	0.0561453	4.01074e-06		0.00658028	0.709109	0.709174	2.65704e-05		37.7914
ELV1	305	6.7848e-05	0.00201929	0.000481064	0.0659757	0.00707861	1.09119	0.78687	9.38394	8.18232e-05		0.0559915	0.0561555	4.17211e-06		0.00648704	0.709026	0.709137	3.47861e-05		37.7703
ELV1	306	6.91595e-05	0.00205252	0.000505783	0.0673934	0.00722726	1.11167	0.801585	9.55738	7.80969e-05		0.0561552	0.0561639	4.39116e-06		0.00650125	0.709075	0.70912	3.49091e-05		37.7493
ELV1	307	7.46945e-05	0.00199821	0.000499284	0.0669269	0.00700181	1.10534	0.797131	9.50606	6.5739e-05		0.0562252	0.0561532	5.04024e-06		0.00633454	0.709123	0.70911	3.23266e-05		37.7283
ELV1	308	6.08606e-05	0.00203936	0.000531124	0.0671329	0.00706296	1.10875	0.79968	9.53453	0.000109847		0.0561148	0.0561382	4.96506e-06		0.0063702	0.709221	0.709108	3.17793e-05		37.7073
ELV1	309	6.84466e-05	0.00199606	0.000462101	0.0666383	0.00693011	1.09973	0.792739	9.45553	5.2104e-05		0.0562343	0.0561543	4.52041e-06		0.00630163	0.70891	0.709109	3.22175e-05		37.6862
ELV1	310	7.03276e-05	0.00199562	0.000504031	0.0677721	0.00703809	1.11881	0.806573	9.6181	8.53656e-05		0.0563089	0.0561631	4.23348e-06		0.00629068	0.709041	0.709139	4.38737e-05		37.6652
ELV1	311	6.66048e-05	0.00202654	0.000467974	0.0668908	0.00702935	1.10402	0.796135	9.49286	7.23123e-05		0.0561625	0.0561852	4.15486e-06		0.00636706	0.70914	0.709154	4.20946e-05		37.6442
ELV1	312	6.67699e-05	0.00206362	0.000453629	0.06758	0.00711101	1.11629	0.805148	9.60049	8.33333e-05		0.0560818	0.0561748	4.33366e-06		0.0063702	0.709204	0.709146	4.42206e-05		37.6232
ELV1	313	6.87558e-05	0.00202463	0.000443006	0.0674982	0.00713334	1.11524	0.804432	9.59112	0.000132507		0.0561735	0.0561731	4.47022e-06		0.00639625	0.709244	0.709151	4.41973e-05		37.6021
ELV1	314	6.2001e-05	0.00201327	0.000512487	0.0671545	0.00711623	1.10915	0.800043	9.53433	3.96804e-05		0.0561708	0.0561686	3.61519e-06		0.00641595	0.709407	0.709137	4.39299e-05		37.5811
ELV1	315	6.42733e-05	0.00199014	0.000511063	0.0662201	0.00698337	1.0939	0.788972	9.40801	7.40751e-05		0.0561757	0.0561622	3.89639e-06		0.00638393	0.709173	0.709149	3.84645e-05		37.5601
ELV1	316	6.87791e-05	0.00202266	0.00049332	0.0672758	0.00703481	1.10985	0.800164	9.54286	0.000111638		0.0562349	0.0561513	3.88207e-06		0.00633854	0.709001	0.709166	3.68313e-05		37.539
ELV1	317	6.08649e-05	0.00205437	0.000479059	0.0678702	0.00707437	1.12273	0.809626	9.65361	6.42815e-05		0.0560402	0.0561484	3.4109e-06		0.00630106	0.709171	0.709151	4.07561e-05		37.518
ELV1	318	5.39325e-05	0.00204332	0.000521244	0.069395	0.00716282	1.14782	0.827557	9.86854	7.93147e-05		0.0562069	0.0561623	3.79256e-06		0.00624038	0.709084	0.709152	4.08664e-05		37.497
ELV1	319	8.44492e-05	0.0021993	0.000507318	0.0727766	0.00754524	1.20338	0.867524	10.3455	0.000116756		0.0560651	0.0561838	3.63661e-06		0.00627007	0.709025	0.709142	3.9555e-05		37.476
ELV1	320	7.02677e-05	0.00224316	0.000502057	0.0750666	0.00774252	1.24129	0.895335	10.6776	8.22068e-05		0.0561638	0.056171	3.76852e-06		0.00623747	0.709208	0.709117	2.67821e-05		37.455
ELV1	321	8.63913e-05	0.00222422	0.000530541	0.0746574	0.00769541	1.23392	0.88959	10.6105	0.000129625		0.0561892	0.0561617	3.77131e-06		0.00623656	0.708992	0.709138	3.802e-05		37.4339
ELV1	322	6.5446e-05	0.00208394	0.000497472	0.0705386	0.00735177	1.16845	0.8428	10.0505	7.08329e-05		0.0561307	0.0561453	3.74883e-06		0.0062919	0.709211	0.709174	4.05046e-05		37.4129
ELV1	323	6.80493e-05	0.00200159	0.000470513	0.0684197	0.00720493	1.1321	0.81643	9.73522	0.000116		0.0562349	0.0561576	3.94687e-06		0.0063642	0.709146	0.709181	4.09142e-05		37.3919
ELV1	324	7.33612e-05	0.00201741	0.000515371	0.0697233	0.00733611	1.15184	0.830833	9.90854	6.46863e-05		0.0564096	0.0561475	7.0338e-06		0.00636905	0.709159	0.709202	4.08488e-05		37.3709
ELV1	325	6.42224e-05	0.00208766	0.000490821	0.0681504	0.00725687	1.1264	0.812692	9.68768	7.84644e-05		0.0560297	0.0561551	9.92799e-06		0.00644253	0.709388	0.709211	3.73196e-05		37.3498
ELV1	326	7.57494e-05	0.00200878	0.00050328	0.0656719	0.00679097	1.08446	0.782221	9.32449	8.37843e-05		0.0560733	0.0561525	1.29625e-05		0.00626205	0.70936	0.709212	3.73191e-05		37.3288
ELV1	327	8.46741e-05	0.00213211	0.000474235	0.0686744	0.00708092	1.13261	0.816812	9.73884	8.02015e-05		0.056055	0.056143	1.39798e-05		0.00625188	0.709233	0.709239	2.8416e-05		37.3078
ELV1	328	7.02794e-05	0.0020364	0.000498798	0.0674529	0.00712181	1.11384	0.803533	9.58033	0.000100739		0.0561751	0.0560991	1.47061e-05		0.00639395	0.709297	0.709241	2.83079e-05		37.2868
ELV1	329	6.89747e-05	0.00203626	0.000470862	0.066518	0.00707267	1.09805	0.791881	9.44263	8.20183e-05		0.0560967	0.0560694	1.47549e-05		0.00644113	0.709116	0.709237	2.98426e-05		37.2657
ELV1	330	7.64347e-05	0.00202326	0.00049651	0.0664865	0.00715615	1.0973	0.79151	9.43673	8.79193e-05		0.0561476	0.0560467	1.45398e-05		0.00652159	0.709214	0.70924	2.92058e-05		37.2447
ELV1	331	6.36097e-05	0.00199076	0.000488988	0.0668795	0.00735687	1.10639	0.798088	9.51264	9.55787e-05		0.0561353	0.0560595	1.31336e-05		0.00664945	0.70927	0.709236	2.73401e-05		37.2237
ELV1	332	7.68378e-05	0.00204182	0.000503042	0.0669387	0.00752801	1.10561	0.797599	9.50723	7.81325e-05		0.0560846	0.0560594	1.02054e-05		0.00680892	0.709224	0.709213	2.53806e-05		37.2027
ELV1	333	8.06882e-05	0.00218027	0.000864184	0.0656285	0.0259303	1.08168	0.787514	9.29993	0.000187718		0.0556479	0.0560482	6.01603e-06		0.0239723	0.70911	0.709205	2.59285e-05		37.1816
ELV1	334	6.62194e-05	0.0020166	0.000568975	0.062895	0.0084009	1.03583	0.747599	8.90352	0.000133603		0.0559088	0.0560436	3.51206e-06		0.00811028	0.709185	0.709204	2.5616e-05		37.1606
ELV1	335	7.88551e-05	0.00200723	0.000466335	0.0668107	0.00792344	1.10385	0.796643	9.49229	3.79269e-05		0.0561597	0.0560387	3.38389e-06		0.00717799	0.709352	0.709217	2.39164e-05		37.1396
ELV1	336	7.71688e-05	0.00198988	0.000491881	0.0657934	0.00771654	1.08618	0.783661	9.34145	3.27249e-05		0.0561708	0.0560479	5.34629e-06		0.00710428	0.709129	0.709213	2.4336e-05		37.1186
ELV1	337	4.74172e-05	0.00180789	0.000413534	0.0588522	0.00677593	0.971387	0.700719	8.35196	6.13139e-05		0.0560719	0.0560324	6.11642e-06		0.00697552	0.709153	0.709201	2.41612e-05		37.0975
ELV1	338	8.24918e-05	0.00190318	0.00047596	0.061209	0.00674621	1.011	0.729145	8.68869	0.000122601		0.0559324	0.0560414	6.45574e-06		0.00667284	0.709288	0.709208	2.56209e-05		37.0765
ELV1	339	7.75066e-05	0.00199923	0.000471807	0.0656429	0.0071468	1.0842	0.782289	9.32788	0.000124054		0.0561236	0.0560674	7.06095e-06		0.00659178	0.709249	0.709226	2.43303e-05		37.0555
ELV1	340	6.39037e-05	0.00195787	0.00048986	0.064392	0.00687552	1.06477	0.767949	9.15647	0.000115981		0.0560428	0.0560902	9.39976e-06		0.00645731	0.709173	0.709218	2.66365e-05		37.0345
ELV1	341	7.79848e-05	0.00201629	0.000470387	0.0680763	0.00724315	1.1245	0.810926	9.6684	0.000121793		0.0562492	0.0560828	1.03405e-05		0.00644121	0.70915	0.709203	2.21593e-05		37.0134
ELV1	342	6.48731e-05	0.00200098	0.000487368	0.0648092	0.0069346	1.07118	0.772644	9.21014	5.34807e-05		0.0559648	0.0560759	1.08131e-05		0.0064738	0.709288	0.709197	2.51729e-05		36.9924
ELV1	343	5.28755e-05	0.00193998	0.000495663	0.0650208	0.00702972	1.07464	0.775229	9.24124	8.7351e-05		0.0561836	0.056088	9.31702e-06		0.00654148	0.709291	0.709204	2.4816e-05		36.9714
ELV1	344	6.69072e-05	0.00211428	0.000504673	0.0683325	0.00734133	1.13015	0.815122	9.72033	4.46744e-05		0.0559337	0.0561277	7.70144e-06		0.0064959	0.709113	0.709205	2.51112e-05		36.9503
ELV1	345	6.81522e-05	0.00213056	0.000515917	0.0706558	0.00748734	1.16702	0.841727	10.0363	8.95347e-05		0.0561593	0.0561275	7.05923e-06		0.00641578	0.709196	0.709212	2.76616e-05		36.9293
ELV1	346	7.57006e-05	0.00217224	0.000530511	0.0708533	0.00764479	1.1697	0.843499	10.0579	0.000124416		0.0560781	0.0561276	7.52072e-06		0.0065357	0.709066	0.709209	2.84138e-05		36.9083
ELV1	347	7.61389e-05	0.00211172	0.000462795	0.0684286	0.00738357	1.12863	0.814109	9.70573	9.67683e-05		0.0560955	0.0561153	7.2193e-06		0.00654209	0.709225	0.709216	2.76735e-05		36.8873
ELV1	348	7.86943e-05	0.00203862	0.000523208	0.0672502	0.0070717	1.10946	0.800384	9.54311	3.64539e-05		0.0562045	0.0561269	5.47053e-06		0.00637399	0.709296	0.709193	3.03285e-05		36.8663
ELV1	349	6.37977e-05	0.00206944	0.000522261	0.0686732	0.00700497	1.12997	0.814996	9.71626	0.000156642		0.0563693	0.0561315	3.22931e-06		0.00619927	0.709326	0.709196	3.14073e-05		36.8452
ELV1	350	6.72479e-05	0.00205486	0.00052054	0.0669748	0.00663172	1.10529	0.797102	9.50883	0.000105681		0.0561215	0.056145	3.2433e-06		0.00599998	0.709138	0.70919	3.36921e-05		36.8242
ELV1	351	8.23705e-05	0.00209706	0.000527944	0.0680704	0.00665986	1.12382	0.810313	9.66316	8.80832e-05		0.0560437	0.0561471	3.16923e-06		0.00592609	0.709223	0.70919	3.36892e-05		36.8032
ELV1	352	8.53675e-05	0.00207949	0.000469715	0.0680218	0.00671104	1.12233	0.809002	9.64854	7.47227e-05		0.0561147	0.0561442	3.06561e-06		0.00597956	0.709061	0.709195	3.19417e-05		36.7822
ELV1	353	7.72198e-05	0.00212257	0.000510248	0.0690564	0.00677254	1.13953	0.821807	9.79937	6.99983e-05		0.0560923	0.0561386	2.08911e-06		0.00594327	0.709318	0.709199	3.26862e-05		36.7611
ELV1	354	7.17104e-05	0.00203759	0.00053141	0.0682918	0.00673251	1.12772	0.813012	9.69813	8.13753e-05		0.0562344	0.0561405	1.69482e-06		0.00597	0.709052	0.709195	3.15715e-05		36.7401
ELV1	355	7.64177e-05	0.00207188	0.000520949	0.0675979	0.00669479	1.11638	0.805123	9.60332	7.42996e-05		0.0560819	0.0561317	1.5508e-06		0.00599688	0.709195	0.709177	2.83766e-05		36.7191
ELV1	356	7.47029e-05	0.00208485	0.000485383	0.0690584	0.0068424	1.13964	0.821567	9.79761	4.54636e-05		0.0561822	0.0561347	1.73073e-06		0.00600399	0.709117	0.7092	3.37853e-05		36.698
ELV1	357	7.39335e-05	0.00215725	0.000516578	0.0704739	0.0069289	1.16435	0.839626	10.0122	5.01197e-05		0.0560457	0.0561392	2.01704e-06		0.00595089	0.709269	0.709214	3.79289e-05		36.677
ELV1	358	6.8958e-05	0.0021599	0.000522522	0.0705945	0.0071155	1.16723	0.841971	10.0421	7.65424e-05		0.0560345	0.05614	3.20949e-06		0.00609603	0.709254	0.70922	3.57936e-05		36.656
ELV1	359	6.98987e-05	0.00213771	0.000514626	0.0708375	0.00730104	1.16837	0.842497	10.0465	9.37427e-05		0.0562256	0.0561349	3.14342e-06		0.00624889	0.709138	0.709216	3.48038e-05		36.635
ELV1	360	7.12162e-05	0.00208089	0.000519304	0.0696353	0.00748455	1.14917	0.829169	9.88444	0.00011682		0.0562724	0.0561292	2.95294e-06		0.00651302	0.709369	0.709248	3.24751e-05		36.6139
ELV1	361	6.26263e-05	0.00214874	0.000519492	0.0707958	0.00780772	1.16881	0.843416	10.0533	7.28741e-05		0.0561541	0.0561225	3.71325e-06		0.00668007	0.709371	0.709268	3.50373e-05		36.5929
ELV1	362	7.54423e-05	0.00208699	0.000532091	0.0687441	0.00744753	1.13635	0.819722	9.77593	5.92105e-05		0.0560932	0.0561079	4.83512e-06		0.00655388	0.709116	0.709293	3.18452e-05		36.5719
ELV1	363	7.19136e-05	0.00194194	0.000445339	0.064136	0.00691652	1.05902	0.763791	9.10325	6.22801e-05		0.0561238	0.0561276	5.67226e-06		0.00653104	0.70928	0.709264	4.45886e-05		36.5509
ELV1	364	5.1344e-05	0.00178844	0.000457049	0.059244	0.00605564	0.980181	0.70691	8.42631	3.25204e-05		0.0560366	0.0561297	5.74468e-06		0.00617808	0.709367	0.709265	4.45795e-05		36.5299
ELV1	365	7.89801e-05	0.00185651	0.000506797	0.0624148	0.00628121	1.03177	0.744103	8.86961	6.38363e-05		0.0561715	0.0561069	5.46776e-06		0.00608781	0.709397	0.709273	4.26669e-05		36.5088
ELV1	366	6.02707e-05	0.00182224	0.00042492	0.0591126	0.00583837	0.976565	0.704331	8.39773	9.59032e-05		0.0560084	0.0560944	5.03631e-06		0.00597848	0.709366	0.709261	4.13494e-05		36.4878
ELV1	367	7.21098e-05	0.00181497	0.000440511	0.0585084	0.00591904	0.965008	0.695434	8.29255	8.14122e-05		0.0560208	0.0560869	4.72348e-06		0.00613367	0.708982	0.709244	3.97531e-05		36.4668
ELV1	368	5.73068e-05	0.00206812	0.000504688	0.071228	0.00714899	1.17897	0.850243	10.1387	0.000100337		0.0562623	0.0560895	4.75778e-06		0.00606376	0.709259	0.709246	3.88943e-05		36.4458
ELV1	369	6.28157e-05	0.00198187	0.000461187	0.0645463	0.00661147	1.06587	0.768686	9.16582	7.48042e-05		0.0560583	0.0560936	4.47785e-06		0.0062029	0.709223	0.709241	3.87426e-05		36.4247
ELV1	370	7.29915e-05	0.00195834	0.000466934	0.0627639	0.00640968	1.03592	0.747025	8.90642	8.61477e-05		0.0559745	0.0560988	3.41719e-06		0.00618744	0.709245	0.709225	3.6215e-05		36.4037
ELV1	371	7.76359e-05	0.00205048	0.000468759	0.0681419	0.00685344	1.12626	0.81219	9.68583	5.35349e-05		0.0561348	0.0560975	3.67975e-06		0.00608515	0.709202	0.709195	3.27585e-05		36.3827
ELV1	372	7.14528e-05	0.00207114	0.000502439	0.0686505	0.00674791	1.13538	0.81855	9.76226	5.9602e-05		0.0560718	0.0561104	4.29332e-06		0.00594331	0.709142	0.709174	2.67626e-05		36.3617
ELV1	373	7.21007e-05	0.00216	0.000506363	0.0714499	0.0068993	1.18062	0.851307	10.1532	0.000105248		0.0561215	0.0561222	5.14455e-06		0.00584382	0.709229	0.709181	2.12237e-05		36.3406
ELV1	374	7.49935e-05	0.00226641	0.00053134	0.0751826	0.00713491	1.24205	0.895682	10.6852	0.000111169		0.0561691	0.0561068	5.49189e-06		0.00574447	0.709207	0.709186	2.37488e-05		36.3196
ELV1	375	6.17677e-05	0.00215077	0.000537767	0.0707391	0.00671989	1.16886	0.842675	10.0533	8.3963e-05		0.0560934	0.0561153	5.41221e-06		0.00574909	0.709094	0.709188	2.40968e-05		36.2986
ELV1	376	7.53018e-05	0.00209541	0.000484317	0.069591	0.00652185	1.15005	0.829235	9.89359	6.79392e-05		0.0561572	0.0561258	5.0379e-06		0.00567094	0.709154	0.709178	2.35984e-05		36.2776
ELV1	377	7.40362e-05	0.00211614	0.00051904	0.0693491	0.00670134	1.1441	0.824767	9.83881	0.000113328		0.0561509	0.0561412	4.32611e-06		0.00585731	0.709058	0.709177	2.35054e-05		36.2565
ELV1	378	7.57624e-05	0.00214197	0.000500891	0.0711291	0.00666459	1.17552	0.847755	10.112	0.000126435		0.0561502	0.0561423	4.05277e-06		0.0056695	0.70931	0.709179	2.32317e-05		36.2355
ELV1	379	7.71544e-05	0.00220624	0.000534889	0.0724759	0.0069101	1.1972	0.863218	10.2952	4.64602e-05		0.0560926	0.0561401	4.17605e-06		0.00577187	0.70924	0.709187	2.63615e-05		36.2145
ELV1	380	8.73122e-05	0.00216908	0.000529072	0.0712735	0.00661147	1.17668	0.848435	10.1235	5.55565e-05		0.0561523	0.0561353	2.977e-06		0.00561872	0.709141	0.709183	2.63083e-05		36.1934
ELV1	381	6.65101e-05	0.00211851	0.000487683	0.0700464	0.00661341	1.15813	0.835031	9.96088	9.95372e-05		0.0560902	0.0561401	1.93759e-06		0.00571041	0.709192	0.70918	2.76809e-05		36.1724
ELV1	382	8.10033e-05	0.00207446	0.000470754	0.070022	0.00660771	1.15546	0.832932	9.93441	0.000147481		0.0563037	0.0561421	1.53588e-06		0.00571866	0.709166	0.70918	2.77052e-05		36.1514
ELV1	383	7.46929e-05	0.00214919	0.000484293	0.070928	0.00665234	1.17245	0.845429	10.0828	8.34035e-05		0.0560841	0.0561463	1.72684e-06		0.00567386	0.70931	0.709197	2.4426e-05		36.1304
ELV1	384	6.80119e-05	0.00221546	0.000553575	0.0727877	0.00688729	1.20271	0.867239	10.3463	8.40491e-05		0.0560977	0.0561313	3.10158e-06		0.00572648	0.70917	0.709169	2.59146e-05		36.1093
ELV1	385	5.92595e-05	0.00218498	0.000470939	0.072427	0.00688729	1.19734	0.863188	10.2987	6.58796e-05		0.0561161	0.0561341	3.36196e-06		0.00575217	0.709062	0.709152	2.65657e-05		36.0883
ELV1	386	7.38905e-05	0.0021733	0.00050465	0.071269	0.00693205	1.17637	0.84831	10.1199	9.16015e-05		0.0561459	0.0561329	3.89329e-06		0.00589273	0.709151	0.709154	2.65908e-05		36.0673
ELV1	387	7.46444e-05	0.0021814	0.000515388	0.0729362	0.00706514	1.20517	0.868974	10.3633	4.33984e-05		0.0561799	0.0561299	4.14606e-06		0.00586235	0.709229	0.709132	3.19394e-05		36.0462
ELV1	388	9.47786e-05	0.0022579	0.000507638	0.0752276	0.00733357	1.24287	0.896166	10.6931	6.60642e-05		0.056196	0.0561106	4.54939e-06		0.00590049	0.709032	0.709145	3.60049e-05		36.0252
ELV1	389	7.50334e-05	0.00220618	0.000550962	0.0726955	0.00715979	1.20363	0.867762	10.3514	7.96035e-05		0.0559857	0.0561191	4.42948e-06		0.00594848	0.709063	0.70914	3.36514e-05		36.0042
ELV1	390	7.27683e-05	0.00212531	0.00047809	0.071885	0.00721002	1.1906	0.858542	10.2393	0.000107586		0.0561239	0.0561119	5.19278e-06		0.00605579	0.709169	0.709159	4.01683e-05		35.9832
ELV1	391	5.97084e-05	0.00216277	0.000505954	0.0727431	0.00735116	1.20389	0.86795	10.3546	2.68719e-05		0.0561388	0.0561104	4.68556e-06		0.00610615	0.708969	0.709167	3.88221e-05		35.9622
ELV1	392	8.20515e-05	0.00214277	0.000519214	0.0718213	0.00738624	1.18993	0.858323	10.2344	9.4991e-05		0.0560568	0.0560999	3.92919e-06		0.0062073	0.709299	0.709167	3.88245e-05		35.9411
ELV1	393	6.53632e-05	0.0021198	0.000486851	0.0709348	0.00739279	1.17419	0.846918	10.098	6.86625e-05		0.0560915	0.0560959	3.2548e-06		0.00629609	0.709258	0.709161	3.82281e-05		35.9201
ELV1	394	7.7595e-05	0.00208254	0.000524997	0.0703752	0.00744146	1.16467	0.840329	10.0188	6.65935e-05		0.0561778	0.056085	3.62845e-06		0.00638934	0.709359	0.709173	3.55649e-05		35.8991
ELV1	395	6.18264e-05	0.00220422	0.000514994	0.0716367	0.00777105	1.1838	0.8539	10.1823	0.000109176		0.0560182	0.0561034	3.99661e-06		0.00656451	0.709137	0.709191	3.3969e-05		35.8781
ELV1	396	7.60612e-05	0.00213005	0.00052229	0.0710546	0.00778842	1.17565	0.848021	10.1111	2.86431e-05		0.0561003	0.0561088	4.44423e-06		0.00662477	0.709151	0.709192	3.39111e-05		35.857
ELV1	397	7.39819e-05	0.00218817	0.000533578	0.071203	0.00790219	1.17623	0.848448	10.1145	0.000139564		0.0560299	0.0561166	5.60282e-06		0.00671822	0.709175	0.709199	2.89034e-05		35.836
ELV1	398	6.34307e-05	0.00217171	0.000498615	0.0716683	0.00782836	1.18377	0.853899	10.1817	6.95162e-05		0.0561362	0.0561224	6.42194e-06		0.00661308	0.709146	0.709188	2.67008e-05		35.815
ELV1	399	8.35745e-05	0.00217073	0.000513921	0.0712873	0.00777336	1.17806	0.849871	10.1321	7.56552e-05		0.056076	0.0561273	7.14955e-06		0.00659845	0.709245	0.709181	2.55648e-05		35.794
ELV1	400	7.06339e-05	0.00215161	0.000537365	0.071324	0.00804355	1.17764	0.849649	10.1296	9.46318e-05		0.0561882	0.0561276	6.82006e-06		0.00683022	0.70918	0.709148	2.08257e-05		35.773
ELV1	401	8.84129e-05	0.00218067	0.000560764	0.0710622	0.00811836	1.17098	0.844633	10.0701	0.000125697		0.0561833	0.0561438	6.65125e-06		0.00693297	0.709043	0.70915	2.08089e-05		35.752
ELV1	402	8.10007e-05	0.00215627	0.000514941	0.072586	0.00833949	1.19956	0.865492	10.3172	5.9328e-05		0.0562243	0.0561492	6.1565e-06		0.00695213	0.70919	0.709164	2.52462e-05		35.7309
ELV1	403	7.71805e-05	0.00217474	0.000572766	0.0714711	0.00831024	1.18031	0.85165	10.152	9.36268e-05		0.0561213	0.0561603	5.5647e-06		0.00704075	0.709183	0.709164	2.52293e-05		35.7099
ELV1	404	4.99146e-05	0.00217126	0.000512705	0.0719091	0.00830162	1.18798	0.856958	10.2175	6.63075e-05		0.0561448	0.056167	4.728e-06		0.00698803	0.709031	0.709172	2.58916e-05		35.6888
ELV1	405	7.57571e-05	0.0021631	0.000496274	0.0713095	0.00827856	1.17695	0.849254	10.1246	5.03008e-05		0.0561815	0.0561647	3.83612e-06		0.00703394	0.709158	0.709183	3.09242e-05		35.6678
ELV1	406	9.15091e-05	0.0021209	0.000561551	0.0703516	0.00822549	1.16126	0.837998	9.98677	3.8783e-05		0.056196	0.0561639	2.39948e-06		0.00708322	0.709293	0.709201	3.59518e-05		35.6468
ELV1	407	6.0852e-05	0.00216627	0.000493459	0.0712069	0.00817326	1.17506	0.84777	10.106	8.79067e-05		0.0561595	0.0561633	1.927e-06		0.00695562	0.70917	0.709213	3.19462e-05		35.6258
ELV1	408	7.11047e-05	0.00217709	0.000509209	0.0719558	0.00813621	1.18815	0.857185	10.2175	9.6542e-05		0.0561526	0.0561545	2.57381e-06		0.00684783	0.709228	0.709206	3.32384e-05		35.6047
ELV1	409	7.87368e-05	0.00221901	0.000559256	0.073296	0.00814302	1.20927	0.872636	10.4018	7.82776e-05		0.05621	0.056155	3.14041e-06		0.00673382	0.709351	0.709213	3.34454e-05		35.5837
ELV1	410	6.69415e-05	0.00220017	0.000524434	0.0729598	0.00798768	1.20775	0.871526	10.3893	0.000112885		0.05605	0.056163	3.44006e-06		0.00661369	0.709367	0.709225	2.79452e-05		35.5627
ELV1	411	6.13565e-05	0.00224018	0.00055744	0.0743007	0.00797359	1.22672	0.884756	10.5491	7.50865e-05		0.0561797	0.0561523	3.45077e-06		0.00649992	0.709158	0.709256	3.63113e-05		35.5417
ELV1	412	7.79114e-05	0.00224057	0.000522862	0.0740506	0.00794251	1.22241	0.881672	10.5138	4.76916e-05		0.0561766	0.05614	3.16487e-06		0.00649743	0.70912	0.709257	3.643e-05		35.5207
ELV1	413	6.73831e-05	0.00223442	0.000505702	0.073341	0.00772479	1.21073	0.873316	10.4124	7.58601e-05		0.0561276	0.0561401	2.88103e-06		0.00638027	0.709253	0.70927	3.52737e-05		35.4996
ELV1	414	7.49389e-05	0.00219229	0.000557432	0.0723752	0.00782581	1.19557	0.862335	10.2821	0.000122762		0.0561271	0.0561368	3.33786e-06		0.00654569	0.709148	0.709279	3.52006e-05		35.4786
ELV1	415	7.05545e-05	0.00215844	0.000517312	0.071656	0.0079221	1.18228	0.853256	10.1688	6.19027e-05		0.0562324	0.0561392	3.47959e-06		0.00670069	0.709475	0.709286	3.74339e-05		35.4576
ELV1	416	6.20105e-05	0.00216784	0.000504606	0.0704668	0.00794833	1.16383	0.839909	10.0128	9.17314e-05		0.0560634	0.0561541	3.11425e-06		0.00682949	0.709303	0.709274	3.64483e-05		35.4365
ELV1	417	5.8407e-05	0.00215763	0.000576386	0.0695204	0.00792805	1.1469	0.82765	9.86532	9.81803e-05		0.0560613	0.0561411	3.10249e-06		0.00691259	0.709299	0.709281	3.46058e-05		35.4155
ELV1	418	6.97272e-05	0.00220706	0.000530535	0.0729659	0.00838063	1.20501	0.869624	10.3651	9.46464e-05		0.0561603	0.0561283	3.07678e-06		0.00695483	0.709316	0.709294	3.00966e-05		35.3945
ELV1	419	8.07728e-05	0.0021896	0.000570327	0.0710478	0.00791761	1.17215	0.846052	10.0851	0.000123967		0.0561168	0.056129	3.01931e-06		0.00675476	0.709422	0.70928	3.49468e-05		35.3735
ELV1	420	6.13915e-05	0.00216759	0.000543032	0.0707578	0.0078694	1.16511	0.840572	10.0199	7.65974e-05		0.0562365	0.0561233	3.11405e-06		0.00675422	0.709251	0.709315	3.73078e-05		35.3525
ELV1	421	8.7529e-05	0.00220603	0.000490509	0.0717533	0.00794688	1.18181	0.852689	10.1661	0.00010492		0.0562139	0.0561218	3.13008e-06		0.00672431	0.709227	0.709293	3.29871e-05		35.3314
ELV1	422	7.91975e-05	0.00215638	0.000539965	0.0696936	0.00780129	1.15055	0.830126	9.89585	3.50785e-05		0.0560364	0.0561316	2.24153e-06		0.00678046	0.709246	0.709271	3.90316e-05		35.3104
ELV1	423	6.07775e-05	0.0021791	0.000564529	0.0700791	0.007756	1.15603	0.833799	9.94079	1.95792e-05		0.0560362	0.0561356	2.21916e-06		0.00670918	0.709115	0.709267	3.89193e-05		35.2894
ELV1	424	7.06872e-05	0.00216397	0.000511849	0.0701806	0.00757826	1.15712	0.835092	9.9534	0.000103885		0.0561351	0.0561256	2.38127e-06		0.00654923	0.709492	0.709262	3.85278e-05		35.2684
ELV1	425	8.25989e-05	0.00215997	0.000500388	0.0695179	0.00749536	1.14645	0.82703	9.85967	8.2597e-05		0.0560641	0.0561399	2.39115e-06		0.00653789	0.709258	0.709247	3.43114e-05		35.2474
ELV1	426	8.56159e-05	0.0021825	0.000545913	0.069843	0.00752667	1.14804	0.828003	9.87386	9.88761e-05		0.0562155	0.0561222	2.42718e-06		0.00655612	0.709083	0.709259	3.6588e-05		35.2263
ELV1	427	7.13758e-05	0.00213424	0.000498601	0.0694719	0.0074888	1.14524	0.826271	9.85193	4.01399e-05		0.0561717	0.0561165	2.43599e-06		0.00653906	0.709257	0.709261	3.64479e-05		35.2053
ELV1	428	6.56644e-05	0.00218335	0.000536056	0.0698857	0.00760643	1.15119	0.830577	9.9024	7.44611e-05		0.0561054	0.0561186	2.38338e-06		0.00660744	0.709267	0.709257	3.694e-05		35.1843
ELV1	429	6.0283e-05	0.00218488	0.000513327	0.0698594	0.00762731	1.15134	0.830555	9.90024	6.31827e-05		0.0560499	0.0561225	2.15723e-06		0.0066247	0.709274	0.70926	3.5526e-05		35.1633
ELV1	430	6.08294e-05	0.00213287	0.000500272	0.0692767	0.00768048	1.13934	0.822126	9.79846	6.64287e-05		0.0562744	0.056121	2.21556e-06		0.00674115	0.709374	0.709243	2.58362e-05		35.1422
ELV1	431	7.61772e-05	0.00222566	0.000525951	0.0698988	0.00782436	1.15014	0.829846	9.89247	2.53001e-06		0.0560417	0.0561306	1.9977e-06		0.00680298	0.709247	0.709252	2.80624e-05		35.1212
ELV1	432	6.92749e-05	0.00218043	0.0005205	0.0696819	0.00781403	1.14655	0.827195	9.86127	9.39129e-05		0.056151	0.0561286	3.27258e-06		0.00681524	0.7092	0.709277	2.16765e-05		35.1002
ELV1	433	6.53906e-05	0.00222407	0.00051842	0.0694934	0.0077237	1.14248	0.824203	9.82691	0.000108243		0.0560593	0.056128	3.46593e-06		0.00676049	0.709152	0.709282	2.17133e-05		35.0792
ELV1	434	6.61702e-05	0.00221241	0.000508123	0.0690445	0.0076976	1.13417	0.818283	9.75243	6.74806e-05		0.0560793	0.0561203	3.56387e-06		0.00678698	0.709316	0.709294	2.3907e-05		35.0581
ELV1	435	7.86361e-05	0.00221079	0.000508971	0.0694343	0.00760825	1.14115	0.823504	9.81711	4.34666e-05		0.0561191	0.0561094	3.53397e-06		0.00666717	0.709352	0.70932	3.37905e-05		35.0371
ELV1	436	7.13171e-05	0.0021793	0.000521681	0.0684859	0.00746428	1.12462	0.811534	9.67481	6.78319e-05		0.0561694	0.0560958	3.49956e-06		0.00663715	0.709332	0.709311	3.34109e-05		35.0161
ELV1	437	6.80517e-05	0.00216277	0.000537648	0.0676569	0.00775284	1.10999	0.801118	9.54937	8.81098e-05		0.0561939	0.0561076	3.09273e-06		0.00698459	0.709305	0.709305	3.52437e-05		34.9951
ELV1	438	7.10135e-05	0.00210962	0.000510608	0.06606	0.00751211	1.08444	0.782727	9.32923	0.000123512		0.0561646	0.0561099	2.80953e-06		0.00692716	0.709385	0.709312	3.3566e-05		34.974
ELV1	439	7.07102e-05	0.00211307	0.000503602	0.0648941	0.00744158	1.06544	0.769127	9.16406	0.000115077		0.0560204	0.0561135	2.18339e-06		0.00698453	0.709536	0.709309	3.5044e-05		34.953
ELV1	440	7.39008e-05	0.00225535	0.000557902	0.068725	0.007994	1.12858	0.814268	9.70261	3.70252e-05		0.0559302	0.0561147	2.05132e-06		0.00708325	0.709282	0.70932	3.6856e-05		34.932
ELV1	441	8.60906e-05	0.00228246	0.000483851	0.0705331	0.00826813	1.15687	0.834853	9.95189	5.15354e-05		0.0561249	0.0561133	2.0519e-06		0.00714698	0.709185	0.709318	3.6724e-05		34.911
ELV1	442	7.59046e-05	0.00228021	0.000534976	0.0713468	0.00823509	1.17099	0.845121	10.074	5.96417e-05		0.056172	0.0561028	1.89871e-06		0.00703256	0.709273	0.709308	3.7762e-05		34.8899
ELV1	443	8.04399e-05	0.00228905	0.000571551	0.0708601	0.0080886	1.161	0.837536	9.98398	0.000117924		0.0561759	0.056105	2.33798e-06		0.00696691	0.709126	0.7093	3.85531e-05		34.8689
ELV1	444	6.62942e-05	0.0022594	0.000550894	0.0693113	0.00774944	1.13659	0.820411	9.77907	7.17897e-05		0.0560988	0.0560983	2.76083e-06		0.00681817	0.709423	0.709297	3.79619e-05		34.8479
ELV1	445	7.1291e-05	0.00225386	0.000560185	0.0690669	0.00770901	1.13246	0.817298	9.74289	8.16938e-05		0.0560931	0.0561041	2.76705e-06		0.00680729	0.709334	0.709266	2.75125e-05		34.8269
ELV1	446	7.40756e-05	0.00218834	0.000538625	0.0659229	0.00743236	1.07875	0.778531	9.28261	6.92592e-05		0.0561027	0.0561167	2.7398e-06		0.00688977	0.709227	0.709273	2.86255e-05		34.8059
ELV1	447	6.113e-05	0.00221837	0.000492848	0.0662424	0.00749766	1.08326	0.781623	9.3172	8.77215e-05		0.0560547	0.0561224	2.96039e-06		0.00692138	0.70923	0.709264	3.28707e-05		34.7848
ELV1	448	8.81368e-05	0.00223621	0.000597907	0.0679462	0.00765499	1.11023	0.801223	9.54937	7.59472e-05		0.0562178	0.0561248	2.79474e-06		0.00689493	0.709357	0.709259	3.30343e-05		34.7638
ELV1	449	6.24294e-05	0.00224163	0.000484233	0.0666554	0.00769165	1.089	0.785906	9.36854	5.74993e-05		0.0560906	0.0561085	2.65957e-06		0.00706305	0.709228	0.709281	3.03739e-05		34.7428
ELV1	450	7.22822e-05	0.00222191	0.000510618	0.0664723	0.00779764	1.0869	0.784556	9.3502	9.99238e-05		0.0560845	0.056112	2.42961e-06		0.00717423	0.709346	0.70928	2.98631e-05		34.7217
ELV1	451	6.44344e-05	0.00220031	0.00059432	0.066085	0.00769699	1.0815	0.780403	9.30478	9.90966e-06		0.0560687	0.0561221	2.83875e-06		0.00711696	0.709094	0.709289	3.26291e-05		34.7007
ELV1	452	8.50719e-05	0.00221274	0.000521521	0.0653529	0.00772516	1.06472	0.768365	9.15729	0.000120287		0.0561875	0.0561137	3.52237e-06		0.00725559	0.709228	0.709295	3.1913e-05		34.6797
ELV1	453	6.4611e-05	0.00219042	0.000544722	0.0650062	0.00771435	1.05932	0.764551	9.10952	9.82238e-05		0.0561982	0.056113	3.27427e-06		0.00728233	0.709346	0.709294	3.22105e-05		34.6587
ELV1	454	8.36825e-05	0.00223462	0.00052066	0.0652429	0.0077458	1.06513	0.768908	9.16175	3.4551e-05		0.055997	0.0561022	3.40968e-06		0.00727215	0.709413	0.709285	3.1481e-05		34.6376
ELV1	455	7.17986e-05	0.00222835	0.00057244	0.0656055	0.00777215	1.06965	0.772237	9.20209	5.86947e-05		0.056137	0.0560967	4.0196e-06		0.00726604	0.709419	0.709279	3.33838e-05		34.6166
ELV1	456	6.57793e-05	0.00222685	0.000494733	0.0666866	0.00790595	1.08812	0.785384	9.35996	5.43354e-05		0.0562039	0.0560916	3.92188e-06		0.00726569	0.709289	0.709287	3.61251e-05		34.5956
ELV1	457	8.11629e-05	0.00225063	0.000561254	0.0657544	0.00770039	1.07316	0.774393	9.22949	3.5233e-05		0.0560107	0.0561092	3.39896e-06		0.00717546	0.709218	0.709309	2.90897e-05		34.5746
ELV1	458	6.86488e-05	0.00224585	0.000551805	0.0653723	0.00760436	1.06568	0.769024	9.16484	0.00010089		0.0560476	0.0560881	3.94416e-06		0.00713567	0.70927	0.709325	2.87088e-05		34.5536
ELV1	459	7.22554e-05	0.00219039	0.000517814	0.0641086	0.00746914	1.0448	0.75383	8.98484	0.000104748		0.0560982	0.0560839	3.46888e-06		0.00714886	0.709164	0.709313	3.00688e-05		34.5325
ELV1	460	6.15427e-05	0.00221256	0.000539062	0.0653997	0.00777518	1.06852	0.771319	9.18964	9.78835e-05		0.0560308	0.0560982	3.26527e-06		0.00727658	0.709428	0.709299	2.81825e-05		34.5115
ELV1	461	7.98912e-05	0.00223073	0.000556922	0.0647122	0.00784208	1.05508	0.76163	9.07572	3.9252e-05		0.0560281	0.0560887	3.17214e-06		0.00743266	0.709311	0.70927	2.94203e-05		34.4905
ELV1	462	7.30755e-05	0.00218144	0.000516998	0.0652148	0.00793765	1.06273	0.767233	9.14103	3.63324e-05		0.0562622	0.0560707	3.2309e-06		0.00746913	0.709393	0.70927	2.9404e-05		34.4694
ELV1	463	7.04909e-05	0.00219561	0.000547186	0.0637576	0.00801148	1.041	0.751488	8.95458	4.05982e-05		0.0559553	0.0560829	2.78624e-06		0.00769593	0.70923	0.709263	3.13429e-05		34.4484
ELV1	464	6.59348e-05	0.00219363	0.000521904	0.0649765	0.00821067	1.06017	0.765523	9.12269	8.65455e-05		0.0561519	0.0560867	2.81708e-06		0.00774469	0.709268	0.709274	3.33165e-05		34.4274
ELV1	465	6.26725e-05	0.00221193	0.000555134	0.0660605	0.00843489	1.07845	0.778452	9.2764	8.21843e-05		0.0561544	0.0560875	3.02365e-06		0.00782127	0.709128	0.70929	3.12361e-05		34.4063
ELV1	466	6.38602e-05	0.00224238	0.000516635	0.0662964	0.00855033	1.08346	0.782313	9.32051	6.26855e-05		0.0560322	0.0560953	3.66441e-06		0.00789169	0.709286	0.709281	2.78906e-05		34.3853
ELV1	467	8.21442e-05	0.00225561	0.000569604	0.0662751	0.00854292	1.08287	0.781766	9.31607	7.15067e-05		0.0560061	0.0561021	4.54688e-06		0.00788917	0.709153	0.709269	2.90688e-05		34.3643
ELV1	468	7.10747e-05	0.00224093	0.000546615	0.0666156	0.00866214	1.08716	0.785097	9.3519	3.19693e-05		0.0561453	0.0560843	4.58027e-06		0.0079677	0.709376	0.709255	2.7093e-05		34.3432
ELV1	469	7.12716e-05	0.00223122	0.000518066	0.0662393	0.00863045	1.08197	0.781315	9.30764	7.76559e-05		0.0560886	0.0561004	4.88994e-06		0.00797659	0.709325	0.709258	2.87989e-05		34.3222
ELV1	470	6.56883e-05	0.00224005	0.000516011	0.0660984	0.00856162	1.07859	0.778906	9.2794	5.90301e-05		0.0561081	0.056066	5.27779e-06		0.00793776	0.709336	0.709256	3.10716e-05		34.3012
ELV1	471	8.33582e-05	0.00220412	0.000517473	0.0654216	0.0083316	1.06797	0.77095	9.18642	7.94289e-05		0.0561165	0.0560592	7.56812e-06		0.00780134	0.709189	0.709281	2.56643e-05		34.2802
ELV1	472																				34.2591
ELV1	473																				34.2381
ELV1	474																				34.2171
ELV1	475	8.03244e-05	0.00238064	0.00049972	0.0694749	0.0213976	1.13678	0.825782	9.77951	-4.96628e-05		0.0558765	0.056039	7.02499e-06		0.018823	0.709305	0.709239	3.85281e-05		34.1961
ELV1	476	7.38538e-05	0.00234118	0.000556076	0.0694555	0.00878064	1.13385	0.818381	9.7512	6.53586e-05		0.0561001	0.0560231	5.36945e-06		0.00774407	0.709171	0.709236	3.76821e-05		34.1751
ELV1	477	8.2557e-05	0.00233777	0.000598803	0.0690489	0.00880601	1.12875	0.814834	9.70977	6.88183e-05		0.0560079	0.0560069	4.16342e-06		0.00780155	0.709175	0.709242	3.71372e-05		34.154
ELV1	478	7.562e-05	0.00246332	0.000724569	0.0707686	0.0256767	1.15771	0.841965	9.95288	2.47572e-05		0.0557399	0.0560169	4.28165e-06		0.0221788	0.709069	0.709269	4.19015e-05		34.133
ELV1	479	7.34586e-05	0.00240363	0.000605115	0.0719076	0.00914715	1.17429	0.848106	10.1039	7.32091e-05		0.0561658	0.0560222	4.08386e-06		0.0077895	0.709427	0.709283	4.14526e-05		34.112
ELV1	480	7.0014e-05	0.00237092	0.000583172	0.0721673	0.00905654	1.18036	0.852313	10.1566	7.2539e-05		0.0561978	0.0560315	5.89703e-06		0.00767272	0.709314	0.709297	4.15618e-05		34.0909
ELV1	481	8.44704e-05	0.00243983	0.000569814	0.0716476	0.00904597	1.17088	0.845243	10.0713	8.54454e-05		0.0559802	0.0560453	6.48082e-06		0.00772579	0.709232	0.709302	4.20262e-05		34.0699
ELV1	482	7.86029e-05	0.0023994	0.000590959	0.0709649	0.00881961	1.16096	0.838415	9.98906	2.89962e-05		0.0559871	0.0560431	6.58022e-06		0.00759682	0.709456	0.709315	3.94465e-05		34.0489
ELV1	483	6.75253e-05	0.00235119	0.000553285	0.0697223	0.00877323	1.13862	0.822209	9.79563	0.000111508		0.0560973	0.0560361	6.02672e-06		0.00770517	0.709397	0.70932	3.78043e-05		34.0279
ELV1	484	8.03284e-05	0.00231585	0.000534436	0.0694839	0.0087056	1.13672	0.820788	9.77785	5.59873e-05		0.0560696	0.056074	5.78067e-06		0.00765852	0.709424	0.709327	3.29863e-05		34.0068
ELV1	485	7.98749e-05	0.00234429	0.000549777	0.070158	0.00872988	1.14647	0.827799	9.86329	6.55934e-05		0.0561241	0.0560607	5.10733e-06		0.00761457	0.709359	0.709314	3.10756e-05		33.9858
ELV1	486	8.50695e-05	0.00239612	0.000518131	0.0709863	0.00902423	1.16035	0.837746	9.9809	0.000135372		0.0560282	0.0560557	4.34041e-06		0.00777717	0.709296	0.709346	4.38844e-05		33.9648
ELV1	487	8.85942e-05	0.00238146	0.000606268	0.071153	0.00910464	1.16368	0.840227	10.0129	3.99907e-05		0.0560761	0.0560672	4.49482e-06		0.00782402	0.709223	0.709363	4.23239e-05		33.9438
ELV1	488	7.75124e-05	0.00238849	0.000544476	0.0701471	0.0090999	1.14784	0.828755	9.87695	8.11193e-05		0.0559307	0.0560749	4.41239e-06		0.00792785	0.709139	0.709349	4.11952e-05		33.9227
ELV1	489	7.69096e-05	0.00228737	0.000554228	0.0693031	0.00890558	1.13325	0.818205	9.74733	3.44198e-05		0.0561572	0.0560714	4.05395e-06		0.00785847	0.709304	0.709354	4.21109e-05		33.9017
ELV1	490	7.08461e-05	0.00235054	0.000540652	0.0703015	0.00913039	1.15108	0.831656	9.90468	5.90835e-05		0.0560197	0.0560546	3.70774e-06		0.00793203	0.709624	0.709347	4.13919e-05		33.8807
ELV1	491	7.92043e-05	0.00232177	0.000509598	0.0702127	0.00912856	1.14845	0.829451	9.88061	3.069e-05		0.0561428	0.0560411	3.94886e-06		0.00794858	0.709407	0.709328	4.5123e-05		33.8597
ELV1	492	6.76556e-05	0.00237028	0.000609369	0.0707553	0.00931199	1.15636	0.835139	9.94943	6.26974e-05		0.0561065	0.0560455	3.9484e-06		0.00805283	0.709318	0.709331	4.49876e-05		33.8386
ELV1	493	7.07561e-05	0.00234579	0.000510513	0.0697134	0.00921031	1.13921	0.822834	9.79999	5.4692e-05		0.0560715	0.0560433	3.89599e-06		0.00808483	0.709446	0.709328	4.6051e-05		33.8176
ELV1	494	6.67474e-05	0.00234528	0.000557043	0.0698369	0.00908605	1.14185	0.824618	9.82363	6.8408e-05		0.0560595	0.0560533	3.32393e-06		0.00795728	0.709353	0.709343	4.13493e-05		33.7966
ELV1	495	8.67634e-05	0.00238052	0.000563835	0.069887	0.0090178	1.14382	0.825621	9.83668	0.000105817		0.055884	0.0560421	2.1135e-06		0.00788396	0.709166	0.709351	4.12455e-05		33.7755
ELV1	496	6.5827e-05	0.00237912	0.000547604	0.0701558	0.0384271	1.14734	0.84017	9.8704	8.18587e-05		0.0559765	0.0560555	4.89777e-06		0.0334922	0.70933	0.709345	3.68034e-05		33.7545
ELV1	497	7.44533e-05	0.00232451	0.000537585	0.0696127	0.00889842	1.13858	0.821978	9.79499	6.90783e-05		0.0560761	0.0560415	5.58857e-06		0.00781538	0.709188	0.709343	3.6515e-05		33.7335
ELV1	498	7.45105e-05	0.00231728	0.000567276	0.069975	0.00895282	1.14608	0.827497	9.85905	8.59094e-05		0.0560524	0.0560351	5.72192e-06		0.00781171	0.709297	0.709335	3.79411e-05		33.7125
ELV1	499	6.41027e-05	0.0023686	0.000584875	0.0706245	0.00904537	1.15492	0.833886	9.93274	9.28514e-05		0.0560406	0.0560453	5.90968e-06		0.00783205	0.70938	0.709321	3.59252e-05		33.6914
ELV1	500	8.44527e-05	0.00236752	0.000537823	0.0706177	0.00901913	1.15547	0.834646	9.94134	6.84174e-05		0.0560333	0.0559995	5.9237e-06		0.00780562	0.709561	0.709307	3.73157e-05		33.6704
ELV1	501	9.14801e-05	0.002334	0.000547028	0.0703506	0.0091118	1.14931	0.829888	9.88436	0.000109616		0.0561674	0.0560132	5.8928e-06		0.00792803	0.70939	0.709321	3.38904e-05		33.6494
ELV1	502	7.33757e-05	0.00234964	0.000568106	0.070258	0.00948609	1.15082	0.8311	9.90105	4.24004e-05		0.0559882	0.0560213	4.90267e-06		0.00824292	0.709239	0.709334	3.66147e-05		33.6284
ELV1	503	7.80229e-05	0.00239346	0.000576939	0.0716544	0.00986039	1.17261	0.846914	10.0866	6.54203e-05		0.0560371	0.0560167	4.99918e-06		0.00840894	0.709306	0.70935	3.28446e-05		33.6074
ELV1	504	7.25578e-05	0.00238777	0.000658518	0.0719174	0.00999957	1.17488	0.848557	10.1078	0.000121791		0.0561835	0.0560064	4.47759e-06		0.00851112	0.70921	0.709369	3.49062e-05		33.5863
ELV1	505	7.81503e-05	0.00253026	0.0010775	0.0705164	0.0240996	1.15343	0.838735	9.92055	0.000147201		0.0555554	0.0560112	3.10418e-06		0.0208938	0.709308	0.709353	3.81975e-05		33.5653
ELV1	506	8.01607e-05	0.00229545	0.000521494	0.068051	0.00952679	1.11247	0.803755	9.57016	9.70178e-05		0.0560346	0.0560105	3.14014e-06		0.00856365	0.709459	0.709326	3.05998e-05		33.5443
ELV1	507	5.27208e-05	0.00220547	0.000540719	0.066593	0.00910318	1.0903	0.787477	9.37826	7.79898e-05		0.0560661	0.055992	4.5096e-06		0.00834927	0.709353	0.709318	2.97915e-05		33.5233
ELV1	508	5.9755e-05	0.00206048	0.000463853	0.0611213	0.00832844	0.999135	0.721705	8.59268	5.38697e-05		0.0560247	0.0560124	5.5614e-06		0.00833565	0.709488	0.709313	3.1876e-05		33.5022
ELV1	509	7.4826e-05	0.00215919	0.000550353	0.0640625	0.008314	1.04852	0.756801	9.0147	0.000114964		0.055939	0.0559931	6.09729e-06		0.00792926	0.709213	0.709319	3.2459e-05		33.4812
ELV1	510	6.50688e-05	0.00246392	0.000586385	0.0759726	0.00985602	1.24598	0.899503	10.7144	0.000120248		0.056094	0.0559983	6.28766e-06		0.00791028	0.709296	0.709325	3.07075e-05		33.4602
ELV1	511	7.57262e-05	0.00246847	0.000585213	0.0742404	0.0102063	1.21664	0.87899	10.472	5.78729e-05		0.0560258	0.0560399	6.86428e-06		0.0083889	0.709308	0.709307	3.68774e-05		33.4392
ELV1	512	6.38431e-05	0.00238694	0.000570775	0.0721637	0.00959727	1.18384	0.854723	10.1829	9.52659e-05		0.0559637	0.0560438	7.0785e-06		0.00810689	0.709183	0.709278	3.49759e-05		33.4181
ELV1	513	7.91932e-05	0.0023428	0.000580403	0.0724729	0.00967602	1.18719	0.857503	10.2144	5.07853e-05		0.0562123	0.0560374	6.79703e-06		0.00815039	0.709375	0.709256	3.67262e-05		33.3971
ELV1	514	7.23522e-05	0.00212525	0.000530544	0.0624405	0.00838221	1.02357	0.739217	8.80632	8.00891e-05		0.055825	0.0560332	8.16453e-06		0.00818922	0.709272	0.709229	2.60748e-05		33.3761
ELV1	515	7.42148e-05	0.00218336	0.000572302	0.0687357	0.0096635	1.12636	0.813008	9.6801	0.000104959		0.0562411	0.0560462	6.94333e-06		0.0085794	0.709122	0.709224	2.68293e-05		33.3551
ELV1	516	7.44333e-05	0.00227773	0.000520898	0.0686977	0.00932863	1.12595	0.813084	9.68717	3.22097e-05		0.0560122	0.0560424	5.53169e-06		0.00828511	0.709168	0.709203	2.90073e-05		33.334
ELV1	517	7.87259e-05	0.00216508	0.000522853	0.0654474	0.00897371	1.07112	0.773274	9.21044	6.40304e-05		0.0560776	0.0560568	5.39895e-06		0.00837787	0.70913	0.709196	2.70888e-05		33.313
ELV1	518	6.66078e-05	0.0023308	0.000574573	0.0709538	0.00985055	1.16447	0.841013	10.0178	7.86274e-05		0.0559959	0.0560818	5.31417e-06		0.00845926	0.709223	0.709217	3.29688e-05		33.292
ELV1	519	8.86928e-05	0.00235728	0.000585908	0.0718444	0.0105175	1.17954	0.852019	10.1469	9.00442e-05		0.0559788	0.056066	4.85547e-06		0.00891661	0.709165	0.709204	2.83498e-05		33.271
ELV1	520	6.21729e-05	0.00230691	0.000521468	0.0700141	0.0103829	1.14691	0.828449	9.8671	8.86597e-05		0.0560815	0.0560793	3.99175e-06		0.0090529	0.70908	0.709212	3.14419e-05		33.2499
ELV1	521	8.08283e-05	0.00237899	0.000585577	0.0717779	0.0104035	1.17522	0.84887	10.1076	6.83483e-05		0.0560529	0.0560617	3.9446e-06		0.00885242	0.709245	0.709214	3.08721e-05		33.2289
ELV1	522	7.11101e-05	0.00230522	0.000557085	0.0713553	0.010028	1.1698	0.845242	10.0668	3.76115e-06		0.0561835	0.0560639	3.18894e-06		0.00857241	0.709386	0.709236	3.49402e-05		33.2079
ELV1	523	7.54148e-05	0.00229406	0.000573756	0.0715402	0.0108484	1.17223	0.846986	10.0838	8.53374e-05		0.0562387	0.0560603	2.89393e-06		0.00925454	0.70925	0.709261	3.52483e-05		33.1869
ELV1	524	7.5127e-05	0.00233375	0.000581347	0.0714897	0.0101885	1.17323	0.847598	10.0932	5.21182e-05		0.0560383	0.0560702	2.71587e-06		0.00868413	0.709352	0.709254	3.66596e-05		33.1659
ELV1	525	8.23498e-05	0.00236209	0.000538442	0.0713793	0.0102729	1.17051	0.845281	10.0664	7.51821e-05		0.0559721	0.0560822	2.79493e-06		0.00877645	0.709142	0.709258	3.59011e-05		33.1448
ELV1	526	7.72478e-05	0.00238692	0.000564137	0.0731853	0.0104153	1.20117	0.867876	10.3348	4.02563e-05		0.0560468	0.0560823	2.78186e-06		0.008671	0.709391	0.709281	3.02671e-05		33.1238
ELV1	527	7.69305e-05	0.00238568	0.000542994	0.0726154	0.0103088	1.1909	0.860392	10.2455	0.000100087		0.0560364	0.0560791	2.48549e-06		0.0086563	0.709376	0.709273	3.24833e-05		33.1028
ELV1	528	7.44537e-05	0.00239653	0.00053929	0.0740839	0.0105915	1.21732	0.87929	10.4742	0.000119236		0.0560383	0.05607	2.20051e-06		0.00870069	0.709156	0.709243	3.47156e-05		33.0817
ELV1	529	7.97741e-05	0.00232554	0.000533939	0.0715092	0.0102297	1.17197	0.846262	10.0762	8.42739e-05		0.0561044	0.0560811	1.86292e-06		0.00872865	0.709198	0.70924	3.47627e-05		33.0607
ELV1	530	6.55486e-05	0.00230187	0.000585357	0.0713551	0.0102297	1.17125	0.846189	10.0771	2.94432e-05		0.0561111	0.0560788	2.95246e-06		0.00873401	0.709319	0.709233	3.28316e-05		33.0397
ELV1	531	8.06676e-05	0.00226426	0.000555854	0.0707524	0.0103461	1.16278	0.839872	10.0022	8.80825e-05		0.0560822	0.0560751	3.93189e-06		0.00889771	0.709161	0.709249	3.19889e-05		33.0186
ELV1	532	7.88322e-05	0.002332	0.000551074	0.0704523	0.0103062	1.15477	0.83407	9.93465	6.02126e-05		0.0560179	0.0560759	4.59977e-06		0.00892493	0.709085	0.709241	2.87587e-05		32.9976
ELV1	533	6.22166e-05	0.00237151	0.000556041	0.0724837	0.0101535	1.18847	0.858459	10.226	7.81959e-05		0.0560836	0.0560893	4.76422e-06		0.00854329	0.709222	0.709234	2.57979e-05		32.9766
ELV1	534	6.50827e-05	0.00225685	0.000564709	0.0707388	0.0095805	1.15722	0.835712	9.95441	6.04382e-05		0.056361	0.056104	4.38394e-06		0.00827888	0.709276	0.709253	2.65727e-05		32.9556
ELV1	535	6.76852e-05	0.00231347	0.00055404	0.0709702	0.00943992	1.16555	0.841769	10.0281	8.57127e-05		0.0560128	0.0561077	4.33279e-06		0.00809911	0.709311	0.709245	2.93178e-05		32.9346
ELV1	536	8.99536e-05	0.00242719	0.000552625	0.0727297	0.00948925	1.19227	0.860785	10.2531	7.14728e-05		0.0559312	0.0561085	4.05026e-06		0.00795898	0.709304	0.709241	2.83714e-05		32.9135
ELV1	537	6.9911e-05	0.00237942	0.000582298	0.0733181	0.00958561	1.20416	0.869706	10.3632	9.65453e-05		0.056056	0.056103	3.44576e-06		0.00796041	0.709305	0.70924	2.85098e-05		32.8925
ELV1	538	7.44059e-05	0.00234227	0.000563481	0.0724235	0.00993661	1.18661	0.85705	10.2068	8.94668e-05		0.056184	0.0561022	2.51187e-06		0.00837398	0.70935	0.709274	2.832e-05		32.8715
ELV1	539	6.76861e-05	0.00232826	0.000534754	0.07284	0.0101169	1.19508	0.863066	10.2827	0.000101527		0.0561993	0.0561047	2.22734e-06		0.00846545	0.709121	0.709293	3.06109e-05		32.8505
ELV1	540	6.71106e-05	0.00232873	0.000565229	0.0723468	0.00986598	1.18702	0.857303	10.2121	7.10805e-05		0.0561455	0.0560875	2.6956e-06		0.00831154	0.709272	0.709294	3.05953e-05		32.8295
ELV1	541	7.64482e-05	0.00229778	0.000550246	0.071584	0.00971041	1.17499	0.848298	10.105	7.02779e-05		0.0561202	0.0560893	3.68624e-06		0.00826428	0.709156	0.709284	3.15473e-05		32.8084
ELV1	542	8.59863e-05	0.00233146	0.000553038	0.0707603	0.00953651	1.16031	0.838127	9.98179	0.000155417		0.0560215	0.0561016	5.06809e-06		0.00821893	0.709427	0.709298	3.57496e-05		32.7874
ELV1	543	7.51481e-05	0.00229909	0.000576321	0.0697199	0.00930324	1.14332	0.825771	9.835	0.000113611		0.0560089	0.0561006	6.636e-06		0.00813703	0.70941	0.709315	3.98449e-05		32.7664
ELV1	544	9.67846e-05	0.0023143	0.000555659	0.0704655	0.00924627	1.15387	0.833134	9.92464	4.64734e-05		0.0561108	0.056085	7.26994e-06		0.00801326	0.709279	0.709323	4.12473e-05		32.7454
ELV1	545	5.63237e-05	0.00230613	0.000574019	0.0710073	0.00929462	1.16324	0.839901	10.0074	6.66017e-05		0.0561728	0.0560711	7.09552e-06		0.00799026	0.709212	0.70934	3.50115e-05		32.7243
ELV1	546	7.84537e-05	0.00236859	0.000595471	0.0719292	0.00955632	1.17919	0.851687	10.143	9.95724e-05		0.0560325	0.0560562	7.11871e-06		0.00810415	0.709451	0.709343	3.44778e-05		32.7033
ELV1	547	6.23377e-05	0.00233267	0.000555031	0.0714613	0.00948281	1.17209	0.846604	10.0825	5.82704e-05		0.0560657	0.0560435	6.96651e-06		0.00809049	0.709474	0.709358	2.81428e-05		32.6823
ELV1	548	7.51386e-05	0.00233854	0.000575163	0.0712082	0.0095545	1.16763	0.8434	10.0449	4.74416e-05		0.0560458	0.0560464	5.83833e-06		0.00818284	0.709425	0.709336	3.07042e-05		32.6613
ELV1	549	7.91144e-05	0.00233468	0.000577771	0.0704182	0.00924056	1.15374	0.833021	9.92273	8.39199e-05		0.0560121	0.0560514	3.92451e-06		0.00800923	0.709294	0.709334	3.02274e-05		32.6403
ELV1	550	7.57506e-05	0.0023123	0.000545971	0.0704716	0.00910852	1.1552	0.833979	9.93413	0.000119606		0.0560465	0.0560548	2.78647e-06		0.00788482	0.709303	0.709319	3.64312e-05		32.6192
ELV1	551	8.27066e-05	0.00233938	0.000562587	0.0707333	0.00901136	1.16019	0.837693	9.98082	0.000121254		0.0559809	0.0560521	3.01233e-06		0.00776712	0.709306	0.709317	3.68996e-05		32.5982
ELV1	552	7.86894e-05	0.00232902	0.000548639	0.0701304	0.00900577	1.14938	0.829676	9.88487	7.89642e-05		0.0559812	0.0560527	4.56332e-06		0.00783532	0.709206	0.709298	3.41348e-05		32.5772
ELV1	553	8.05134e-05	0.00233244	0.000558284	0.0708421	0.00924481	1.16109	0.83852	9.98832	3.3536e-05		0.0560528	0.0560627	5.92272e-06		0.00796219	0.70939	0.709289	3.00828e-05		32.5562
ELV1	554	7.76193e-05	0.00235377	0.000582141	0.07078	0.00936544	1.15854	0.836467	9.96729	9.11357e-05		0.0560647	0.0560674	6.76887e-06		0.0080838	0.709128	0.709291	3.08821e-05		32.5351
ELV1	555	8.01828e-05	0.00228542	0.000601025	0.069585	0.00916755	1.13859	0.82199	9.79235	6.33899e-05		0.0561479	0.0560746	6.9069e-06		0.00805165	0.709199	0.709284	3.1558e-05		32.5141
ELV1	556	8.04889e-05	0.00231761	0.000595274	0.0708355	0.00932474	1.15991	0.837522	9.97766	6.43834e-05		0.0561432	0.0560905	7.71821e-06		0.0080392	0.709254	0.709283	3.15069e-05		32.4931
ELV1	557	6.78717e-05	0.00232618	0.000580628	0.0708852	0.00951562	1.16226	0.839377	9.99621	7.16422e-05		0.0560392	0.0561032	7.10986e-06		0.00818713	0.709389	0.709268	3.36268e-05		32.4721
ELV1	558	7.94497e-05	0.00232256	0.000561698	0.0708072	0.00955255	1.1588	0.837161	9.97114	6.03296e-05		0.0561756	0.0561068	5.95885e-06		0.00824352	0.70944	0.709263	3.51303e-05		32.4511
ELV1	559	7.92749e-05	0.00231522	0.000560509	0.0706751	0.00968015	1.15798	0.836213	9.96034	8.78532e-05		0.0560967	0.0561002	5.0794e-06		0.00835948	0.709225	0.709246	3.23113e-05		32.43
ELV1	560	8.19148e-05	0.00231205	0.000547115	0.0704214	0.00973168	1.15374	0.833303	9.92482	0.000117768		0.056092	0.0561209	4.23057e-06		0.00843491	0.709292	0.709264	2.99923e-05		32.409
ELV1	561	6.75438e-05	0.00230444	0.000564396	0.0713873	0.00983778	1.169	0.844087	10.0544	6.47827e-05		0.0562209	0.0561034	4.11928e-06		0.00841556	0.70916	0.709265	2.96714e-05		32.388
ELV1	562	7.97899e-05	0.00232571	0.000567076	0.0714948	0.00970628	1.17192	0.846172	10.0806	9.024e-05		0.0561208	0.0560849	5.21134e-06		0.00828235	0.709152	0.709291	3.83265e-05		32.367
ELV1	563	7.96866e-05	0.00228909	0.00053689	0.0698935	0.00937006	1.14678	0.82804	9.86425	6.33472e-05		0.0560214	0.0560877	5.9059e-06		0.00817075	0.709218	0.709269	3.83392e-05		32.3459
ELV1	564	6.21377e-05	0.00230338	0.000603025	0.0703157	0.00914739	1.15435	0.833435	9.92777	5.17941e-05		0.0559796	0.0560878	6.53555e-06		0.00792426	0.709311	0.709251	3.33109e-05		32.3249
ELV1	565	8.93119e-05	0.00228478	0.000542017	0.071748	0.00906808	1.1752	0.848286	10.1074	8.87763e-05		0.0562932	0.0560767	6.55151e-06		0.00771622	0.709213	0.709241	3.54161e-05		32.3039
ELV1	566	7.50833e-05	0.0022178	0.000540481	0.0663052	0.00817107	1.08636	0.784417	9.34366	6.48356e-05		0.0559549	0.0560643	4.79296e-06		0.00752152	0.70951	0.709256	4.04054e-05		32.2829
ELV1	567	7.28029e-05	0.00239914	0.000527019	0.0721972	0.00905873	1.18458	0.855147	10.1921	7.96759e-05		0.0559402	0.0560628	3.74915e-06		0.00764722	0.709171	0.709282	4.19472e-05		32.2619
ELV1	568	7.20663e-05	0.00242324	0.000592426	0.0738875	0.0099236	1.21191	0.875419	10.4315	8.55298e-05		0.0560691	0.0560537	3.85684e-06		0.00818838	0.709255	0.709295	3.94171e-05		32.2409
ELV1	569	8.85469e-05	0.00235533	0.000569211	0.0740098	0.00851488	1.21475	0.876355	10.4467	0.000153451		0.0561768	0.0560642	3.87075e-06		0.0070096	0.70913	0.709314	3.99361e-05		32.2198
ELV1	570	6.49309e-05	0.00211739	0.000525339	0.0626601	0.00653628	1.02558	0.740191	8.8257	4.28e-05		0.0559745	0.0560796	3.63447e-06		0.00637327	0.709438	0.709331	4.31158e-05		32.1988
ELV1	571	7.06167e-05	0.0019679	0.000472314	0.0594022	0.00652197	0.974191	0.702956	8.37745	0.000110629		0.055956	0.0560721	3.72603e-06		0.00669475	0.709422	0.709331	4.3172e-05		32.1778
ELV1	572	6.77949e-05	0.0022347	0.00050781	0.0699399	0.00775308	1.14612	0.826643	9.85024	7.89084e-05		0.056204	0.0560878	5.21258e-06		0.00676464	0.709281	0.709323	4.02823e-05		32.1567
ELV1	573	7.25978e-05	0.00263573	0.00063096	0.0794543	0.00886976	1.3028	0.940648	11.2158	3.03907e-05		0.0560209	0.056088	6.62073e-06		0.00680821	0.70941	0.709348	3.75332e-05		32.1357
ELV1	574	6.70832e-05	0.00250125	0.000611685	0.0775027	0.00876072	1.2716	0.917994	10.9412	8.60952e-05		0.0561367	0.0560803	8.13144e-06		0.00688953	0.709477	0.70936	3.60991e-05		32.1147
ELV1	575	8.12683e-05	0.00244649	0.000531865	0.0755042	0.00874166	1.23802	0.893532	10.6529	0.000105658		0.0561499	0.0560633	9.31582e-06		0.007061	0.709211	0.709376	2.72289e-05		32.0937
ELV1	576	8.44442e-05	0.0023677	0.000592647	0.0734153	0.00845212	1.20304	0.868513	10.3513	7.22005e-05		0.0562104	0.0560351	1.03957e-05		0.00702562	0.709435	0.709363	2.71029e-05		32.0726
ELV1	577	6.48304e-05	0.00216781	0.000519508	0.0654172	0.00743212	1.07023	0.772615	9.20925	6.36127e-05		0.0561275	0.056028	1.15051e-05		0.00694443	0.709424	0.709337	3.22979e-05		32.0516
ELV1	578	6.9897e-05	0.00214415	0.000544563	0.0646588	0.0075047	1.06062	0.76546	9.12143	7.77239e-05		0.0559423	0.0560176	1.17866e-05		0.00707576	0.709372	0.709325	3.7079e-05		32.0306
ELV1	579	7.79541e-05	0.0021241	0.000503975	0.0637198	0.00781683	1.04406	0.7537	8.98153	0.000101447		0.0559848	0.0560158	1.17279e-05		0.00748692	0.70929	0.709311	3.60786e-05		32.0096
ELV1	580	6.39009e-05	0.00194203	0.000422858	0.0577883	0.00751065	0.94582	0.682949	8.13603	2.49984e-05		0.0559899	0.0560016	1.0006e-05		0.00794088	0.709305	0.709313	3.75034e-05		31.9886
ELV1	581	6.56261e-05	0.00181994	0.000460337	0.0522731	0.00682324	0.856009	0.617707	7.35678	0.000105741		0.0556635	0.0559908	8.216e-06		0.00797099	0.709169	0.709326	3.57689e-05		31.9675
ELV1	582	6.27594e-05	0.00202327	0.000513008	0.0599003	0.00836255	0.981115	0.708284	8.43438	9.51371e-05		0.0558781	0.0559775	7.26654e-06		0.00852352	0.709151	0.709322	3.47341e-05		31.9465
ELV1	583	7.59693e-05	0.0022663	0.000518587	0.0691245	0.00937881	1.13279	0.818103	9.74513	9.63133e-05		0.0560894	0.0559597	6.26342e-06		0.00827937	0.709273	0.7093	3.47355e-05		31.9255
ELV1	584	6.13588e-05	0.00220379	0.000537744	0.0668584	0.00883637	1.09675	0.792253	9.43557	6.04201e-05		0.0560011	0.0559751	6.59624e-06		0.00805688	0.709503	0.709304	3.61479e-05		31.9045
ELV1	585	7.98742e-05	0.00222276	0.000530714	0.0670871	0.00860228	1.09981	0.794022	9.45833	8.15133e-05		0.0559802	0.055973	6.71251e-06		0.00782162	0.709335	0.709299	3.67584e-05		31.8834
ELV1	586	7.38768e-05	0.00231153	0.000550025	0.0693544	0.00874737	1.13582	0.820288	9.77382	8.35767e-05		0.0560314	0.0559764	7.34493e-06		0.00770136	0.7094	0.709296	3.683e-05		31.8624
ELV1	587	4.8695e-05	0.00226103	0.000490699	0.0685181	0.00861637	1.12211	0.809896	9.64995	7.6562e-05		0.0560639	0.0560044	7.95038e-06		0.00767872	0.709197	0.709302	3.49957e-05		31.8414
ELV1	588	7.8882e-05	0.00228194	0.000526212	0.0681311	0.00860581	1.11686	0.806531	9.60862	4.60777e-05		0.0559324	0.0560238	8.13972e-06		0.00770538	0.70942	0.709322	3.08603e-05		31.8203
ELV1	589	7.28726e-05	0.00223229	0.000523525	0.0675577	0.00849485	1.10565	0.798199	9.5116	0.000137006		0.056111	0.0560183	7.50737e-06		0.0076831	0.709237	0.709327	3.03769e-05		31.7993
ELV1	590	6.6275e-05	0.00222461	0.000543787	0.0668759	0.00836704	1.09645	0.791539	9.43164	1.83866e-05		0.0559619	0.0560212	7.58353e-06		0.00763105	0.709275	0.7093	2.43143e-05		31.7783
ELV1	591	6.61082e-05	0.00225277	0.000542965	0.0676704	0.0083475	1.10782	0.799569	9.52743	9.18356e-05		0.0560276	0.0560226	6.77571e-06		0.00753505	0.709228	0.709284	2.66748e-05		31.7572
ELV1	592	7.10503e-05	0.00228603	0.000559758	0.0680383	0.00826837	1.11419	0.804412	9.58604	9.05154e-05		0.0559711	0.0560235	6.19936e-06		0.00742099	0.709348	0.709291	3.04625e-05		31.7362
ELV1	593	9.56823e-05	0.00227627	0.000553063	0.0685995	0.00846536	1.12283	0.810738	9.66185	9.30441e-05		0.0560915	0.0560357	6.7234e-06		0.00753931	0.709324	0.709305	2.89312e-05		31.7152
ELV1	594	7.36811e-05	0.00222988	0.000523287	0.067284	0.00835053	1.10217	0.795563	9.47995	6.25711e-05		0.0560298	0.0560485	7.71087e-06		0.00757642	0.709233	0.7093	2.71231e-05		31.6942
ELV1	595	7.33449e-05	0.00223582	0.000540872	0.0678124	0.00860981	1.11172	0.802557	9.5642	9.75648e-05		0.0560326	0.0560509	7.43774e-06		0.0077446	0.709179	0.709296	2.86526e-05		31.6732
ELV1	596	7.8109e-05	0.00221115	0.00048424	0.066189	0.00865376	1.08421	0.783152	9.32837	4.90216e-05		0.0559956	0.056071	6.72164e-06		0.00798162	0.709467	0.709282	3.2783e-05		31.6521
ELV1	597	6.488e-05	0.00224924	0.000592211	0.0680529	0.00871823	1.11505	0.805137	9.59187	5.13171e-05		0.056041	0.0560753	7.16978e-06		0.00781869	0.709342	0.709275	3.47726e-05		31.6311
ELV1	598	4.42931e-05	0.00224913	0.000598816	0.0691868	0.00879302	1.1324	0.81758	9.73892	8.88565e-05		0.0561988	0.0560822	8.00455e-06		0.00776494	0.70937	0.709261	3.43086e-05		31.6101
ELV1	599	9.00634e-05	0.00229141	0.000521665	0.0701203	0.00892004	1.14945	0.829638	9.8846	7.9129e-05		0.0560725	0.0560693	1.04813e-05		0.00776028	0.709191	0.709255	3.36137e-05		31.589
ELV1	600	6.88723e-05	0.00226478	0.000538838	0.0693913	0.00866311	1.13672	0.820455	9.77822	0.000105927		0.0561375	0.0560565	1.24616e-05		0.00762117	0.709137	0.709249	3.4516e-05		31.568
ELV1	601	6.11328e-05	0.00228725	0.000542777	0.0694751	0.00873	1.1361	0.820094	9.7737	2.01225e-05		0.0561831	0.0560145	1.35026e-05		0.00768421	0.709157	0.709254	3.37427e-05		31.547
ELV1	602	6.64582e-05	0.00229154	0.000550167	0.0685436	0.00851039	1.12076	0.808971	9.6401	0.000119433		0.0560749	0.0560078	1.41416e-05		0.00759339	0.709208	0.70922	2.65299e-05		31.5259
ELV1	603	7.24645e-05	0.00228758	0.000527321	0.0690694	0.00868909	1.13142	0.816851	9.73371	9.20868e-05		0.056047	0.0559831	1.4555e-05		0.00767979	0.709265	0.709205	2.27967e-05		31.5049
ELV1	604	7.22242e-05	0.00230705	0.000590745	0.0697657	0.00879253	1.14516	0.826715	9.85305	7.54609e-05		0.0559495	0.0559781	1.40546e-05		0.00767796	0.709175	0.709192	1.45972e-05		31.4839
ELV1	605	5.76332e-05	0.00223764	0.000593182	0.0660924	0.00836534	1.08267	0.781572	9.31287	6.2877e-05		0.0558891	0.0559839	1.18389e-05		0.00772661	0.709229	0.709217	2.8127e-05		31.4629
ELV1	606	5.84012e-05	0.0023237	0.00105172	0.0652609	0.0235506	1.06784	0.776636	9.18095	0.000139072		0.0555707	0.0559676	8.43029e-06		0.0220544	0.70912	0.709227	2.67296e-05		31.4418
ELV1	607	7.68613e-05	0.0020816	0.000505253	0.0620886	0.00784099	1.01766	0.734587	8.7533	7.96624e-05		0.0559216	0.0559472	7.15184e-06		0.00770494	0.709199	0.709256	3.35744e-05		31.4209
ELV1	608	7.6167e-05	0.00198598	0.0005182	0.0583951	0.00742532	0.957937	0.691493	8.2386	4.9398e-05		0.0557693	0.0559289	8.16054e-06		0.00775137	0.709241	0.709245	3.71606e-05		31.3998
ELV1	609	8.78559e-05	0.00231119	0.000552837	0.0721482	0.00875404	1.1844	0.855152	10.1892	8.75044e-05		0.0561446	0.055949	9.89658e-06		0.00739114	0.709433	0.709253	3.85917e-05		31.3788
ELV1	610	7.38656e-05	0.00244201	0.000641198	0.0757672	0.00893072	1.24313	0.897204	10.6944	0.000176907		0.0561353	0.0559711	1.16085e-05		0.00718408	0.709238	0.709257	3.78515e-05		31.3578
ELV1	611	7.55527e-05	0.00220024	0.000541895	0.0658678	0.00754124	1.07996	0.779743	9.29428	9.71841e-05		0.0559588	0.0559796	1.20057e-05		0.00698288	0.709452	0.709263	3.78149e-05		31.3367
ELV1	612	4.96892e-05	0.00206035	0.000477374	0.0628906	0.00722374	1.03264	0.744886	8.87945	0.000136807		0.0559586	0.0560232	1.21591e-05		0.00699539	0.709094	0.709288	3.54025e-05		31.3157
ELV1	613	5.23965e-05	0.00240909	0.000599459	0.071822	0.00925829	1.17911	0.851732	10.1503	0.000189909		0.0558736	0.0560274	1.16852e-05		0.0078519	0.709349	0.709292	3.44284e-05		31.2947
ELV1	614	6.77417e-05	0.0023396	0.000573555	0.075395	0.010971	1.23902	0.894893	10.6556	0.000204065		0.0562677	0.0560361	9.54309e-06		0.00885455	0.70922	0.709311	3.62086e-05		31.2737
ELV1	615	7.81215e-05	0.00227135	0.000526113	0.0714357	0.0100021	1.17248	0.846822	10.0847	0.000134836		0.0561923	0.0560119	7.81543e-06		0.00853075	0.709288	0.709262	4.86534e-05		31.2527
ELV1	616	8.98114e-05	0.00231951	0.000564379	0.0723815	0.0102712	1.19155	0.860795	10.2502	9.38196e-05		0.0559831	0.0560127	5.91405e-06		0.00862008	0.709367	0.709228	6.08769e-05		31.2316
ELV1	617	8.08978e-05	0.00224729	0.000556468	0.0702963	0.0100314	1.15641	0.835385	9.95012	0.000116369		0.0560502	0.0560248	4.05968e-06		0.00867463	0.709244	0.709202	5.55911e-05		31.2106
ELV1	618	5.52896e-05	0.00187948	0.00045606	0.0578492	0.00840285	0.951326	0.687486	8.18599	9.39803e-05		0.0559676	0.0560369	4.41501e-06		0.00883277	0.709424	0.709212	5.42989e-05		31.1896
ELV1	619	6.08865e-05	0.00176518	0.000456513	0.0547405	0.00815783	0.90119	0.650375	7.74232	8.73535e-05		0.0558647	0.0560483	4.89996e-06		0.00905229	0.708945	0.709176	5.61994e-05		31.1686
ELV1	620	8.01241e-05	0.00209916	0.000496594	0.0643399	0.0093861	1.05809	0.763687	9.09511	8.10327e-05		0.0558784	0.0560183	4.71707e-06		0.00887077	0.708898	0.709162	5.67861e-05		31.1476
ELV1	621	7.02855e-05	0.00224582	0.000536956	0.0714323	0.0100649	1.17511	0.84869	10.1089	8.08913e-05		0.0561442	0.0560076	4.67414e-06		0.00856502	0.709189	0.709143	5.52555e-05		31.1265
ELV1	622	7.67373e-05	0.00224064	0.000533449	0.0703776	0.00996274	1.1572	0.83579	9.95503	7.67332e-05		0.0560926	0.0560074	4.69125e-06		0.00860937	0.709198	0.709131	5.11895e-05		31.1055
ELV1	623	7.25333e-05	0.00220815	0.000525111	0.069773	0.00990865	1.14822	0.829121	9.87904	6.85269e-05		0.0560912	0.0560009	4.67948e-06		0.00862959	0.708987	0.709112	5.01312e-05		31.0845
ELV1	624	5.87932e-05	0.00221394	0.000542558	0.0693871	0.00969291	1.14253	0.825001	9.82886	-2.44195e-05		0.0559987	0.0560076	4.23488e-06		0.00848369	0.709076	0.70908	3.63207e-05		31.0634
ELV1	625	7.01611e-05	0.00222192	0.000522624	0.0688888	0.00928951	1.13383	0.8185	9.7514	9.29438e-05		0.0559384	0.0560173	2.31386e-06		0.00819303	0.709098	0.709102	3.38588e-05		31.0424
ELV1	626	8.57743e-05	0.00218085	0.000542378	0.0692005	0.00912614	1.13932	0.822605	9.7996	0.000121252		0.0560748	0.0560261	2.28954e-06		0.00801014	0.709255	0.709118	2.60535e-05		31.0214
ELV1	627	6.43384e-05	0.00218496	0.00055329	0.0683139	0.00875999	1.12457	0.811566	9.67148	0.00015347		0.055981	0.0560141	3.35368e-06		0.00778964	0.709048	0.709134	3.43512e-05		31.0004
ELV1	628	7.5767e-05	0.00221094	0.000522924	0.0684854	0.0085201	1.12627	0.812768	9.68635	7.34609e-05		0.0559781	0.0560116	4.39904e-06		0.00756489	0.709106	0.70915	4.11035e-05		30.9793
ELV1	629	6.31643e-05	0.00221452	0.000533668	0.0692629	0.00839593	1.13933	0.822286	9.80124	7.43197e-05		0.0560419	0.0560067	4.31046e-06		0.00736916	0.709168	0.709155	3.93089e-05		30.9583
ELV1	630	5.89397e-05	0.00223845	0.000570707	0.0697397	0.00842712	1.14843	0.828817	9.88212	7.30958e-05		0.055971	0.0560175	4.33866e-06		0.00733796	0.709055	0.709178	4.08958e-05		30.9373
ELV1	631	7.51122e-05	0.00214128	0.000522415	0.0667969	0.0083106	1.09969	0.793943	9.45983	0.000109131		0.0559754	0.0560371	4.3436e-06		0.0075572	0.709348	0.709177	4.10934e-05		30.9162
ELV1	632	6.31392e-05	0.00222648	0.000510182	0.0687256	0.00835163	1.12933	0.815289	9.71483	7.90264e-05		0.0560118	0.056045	4.45445e-06		0.00739519	0.709363	0.709188	4.45708e-05		30.8952
ELV1	633	7.06926e-05	0.00227311	0.000563785	0.0710815	0.00869334	1.16845	0.84308	10.0495	5.54714e-05		0.0560656	0.0560377	4.4952e-06		0.00744004	0.709032	0.709203	4.17911e-05		30.8742
ELV1	634	7.09908e-05	0.00220319	0.000526519	0.0695433	0.00875453	1.14531	0.826912	9.85322	9.32615e-05		0.0560367	0.0560404	4.01509e-06		0.00764378	0.709306	0.709191	4.64165e-05		30.8532
ELV1	635	5.84631e-05	0.00219787	0.000512334	0.0700376	0.0088609	1.15283	0.832033	9.91621	3.86225e-05		0.0561178	0.0560354	2.58082e-06		0.00768622	0.709089	0.709185	4.70535e-05		30.8322
ELV1	636	5.49177e-05	0.00216398	0.000514453	0.0693354	0.00861005	1.14124	0.823917	9.81647	9.39967e-05		0.0561535	0.0560372	2.05337e-06		0.00754448	0.709362	0.709187	4.6706e-05		30.8111
ELV1	637	7.4819e-05	0.00219504	0.000582806	0.0696418	0.00864441	1.14508	0.826598	9.85165	6.75936e-05		0.0561622	0.0560467	2.18338e-06		0.00754914	0.709201	0.709174	4.35395e-05		30.7901
ELV1	638	8.66863e-05	0.00231446	0.000542137	0.0718169	0.009092	1.18303	0.853674	10.1753	0.000101783		0.0559005	0.0560427	2.81994e-06		0.00768536	0.708985	0.709161	3.894e-05		30.7691
ELV1	639	8.10543e-05	0.00224358	0.000557362	0.0711393	0.00901634	1.17256	0.846291	10.0857	2.16155e-05		0.0560085	0.0560333	3.87239e-06		0.00768946	0.709112	0.709163	3.82622e-05		30.748
ELV1	640	7.92306e-05	0.00232285	0.000541906	0.072518	0.00923048	1.19382	0.861669	10.2701	7.47441e-05		0.0559866	0.056024	4.17289e-06		0.00773187	0.709067	0.709148	3.48014e-05		30.727
ELV1	641	7.51181e-05	0.00225592	0.0005433	0.0712115	0.00874542	1.17381	0.847323	10.0989	0.000122888		0.0559908	0.0560306	4.20316e-06		0.00745044	0.709227	0.70916	3.47201e-05		30.706
ELV1	642	6.95742e-05	0.00220293	0.000578607	0.0702144	0.00847555	1.15696	0.835162	9.95521	0.000106575		0.0560801	0.0560167	4.0506e-06		0.00732572	0.709232	0.70915	2.91272e-05		30.685
ELV1	643	6.93098e-05	0.00223216	0.000508809	0.0703536	0.00878064	1.15975	0.836955	9.97629	0.000131883		0.0559677	0.0560073	3.38748e-06		0.00757112	0.709052	0.709145	2.85809e-05		30.6639
ELV1	644	6.84052e-05	0.00223409	0.000531248	0.0719998	0.0144738	1.1897	0.860757	10.2315	6.84362e-05		0.055962	0.056012	2.75325e-06		0.0121659	0.709153	0.709161	2.24646e-05		30.6429
ELV1	645	6.42818e-05	0.00224056	0.000533052	0.0714529	0.0132406	1.18017	0.853601	10.1521	9.32025e-05		0.0559345	0.0560187	2.54675e-06		0.0112192	0.709215	0.70916	2.25021e-05		30.6219
ELV1	646	7.4015e-05	0.00220185	0.000566546	0.0725676	0.0097098	1.19759	0.86482	10.303	2.86636e-05		0.0561899	0.056028	2.86951e-06		0.00810776	0.709258	0.709169	2.00659e-05		30.6009
ELV1	647	7.98572e-05	0.00221698	0.000521473	0.0718345	0.00942218	1.18721	0.857083	10.213	9.91918e-05		0.0560006	0.0560298	3.19661e-06		0.00793639	0.709149	0.709166	1.92844e-05		30.5798
ELV1	648	7.58216e-05	0.00220978	0.000549747	0.0720602	0.00915237	1.19075	0.859595	10.2454	0.00013769		0.0560596	0.0560277	3.13622e-06		0.0076862	0.709142	0.709168	2.0192e-05		30.5588
ELV1	649	5.75923e-05	0.00225838	0.000527935	0.0714265	0.008747	1.17839	0.85045	10.1377	6.98991e-06		0.0559512	0.0560268	2.44511e-06		0.00742287	0.709111	0.709176	1.62621e-05		30.5378
ELV1	650	5.67866e-05	0.00225089	0.00053652	0.0720544	0.00873474	1.18744	0.85695	10.2145	6.34111e-05		0.0560831	0.0560353	1.79102e-06		0.00735597	0.709149	0.709185	1.72458e-05		30.5167
ELV1	651	6.25617e-05	0.00222159	0.000576626	0.0710907	0.00855967	1.17138	0.84539	10.0762	6.92259e-05		0.0560885	0.0560387	1.40577e-06		0.00730735	0.709196	0.709167	2.21811e-05		30.4957
ELV1	652	8.41954e-05	0.00219219	0.000526624	0.0695805	0.00847155	1.14714	0.828035	9.86858	0.000119243		0.0560106	0.0560304	1.67968e-06		0.00738493	0.709253	0.709155	1.98967e-05		30.4747
ELV1	653	7.56174e-05	0.00218164	0.000527563	0.0696855	0.00853005	1.14846	0.828761	9.87744	8.03151e-05		0.0560565	0.056023	2.27848e-06		0.00742742	0.709134	0.709142	2.41919e-05		30.4537
ELV1	654	8.05613e-05	0.00223196	0.000547023	0.0711739	0.00860265	1.17577	0.848883	10.1203	0.000111982		0.0559582	0.0560307	4.63659e-06		0.00731662	0.709241	0.709148	2.5151e-05		30.4326
ELV1	655	7.54133e-05	0.00220093	0.000579532	0.0722415	0.00813439	1.19374	0.860879	10.2633	5.31129e-05		0.0560559	0.0560322	6.0815e-06		0.00681419	0.709038	0.709145	2.60602e-05		30.4116
ELV1	656	6.91926e-05	0.00239316	0.000562425	0.0780777	0.00870888	1.29205	0.932144	11.1151	0.000110462		0.0559718	0.05604	6.50757e-06		0.00674034	0.709134	0.709149	2.64546e-05		30.3906
ELV1	657	6.9874e-05	0.00232208	0.000549257	0.0783342	0.00889235	1.29825	0.936592	11.1702	0.000129773		0.0560983	0.0560161	6.63684e-06		0.0068495	0.709018	0.709152	2.72203e-05		30.3695
ELV1	658	7.78338e-05	0.00235281	0.000563444	0.0739445	0.00855178	1.22024	0.88076	10.502	0.000127757		0.0559195	0.0559899	6.45633e-06		0.00700827	0.70921	0.709149	2.61696e-05		30.3485
ELV1	659	6.49457e-05	0.00215083	0.000497656	0.0698756	0.00787147	1.1521	0.831095	9.90991	9.09844e-05		0.0561437	0.0559869	6.37573e-06		0.00683227	0.709072	0.709134	3.09148e-05		30.3275
ELV1	660	7.07696e-05	0.00211542	0.000565406	0.0665935	0.00755872	1.0974	0.791737	9.43815	9.60331e-05		0.0559682	0.0559936	6.15607e-06		0.00688785	0.70919	0.709118	2.88387e-05		30.3065
ELV1	661	7.84863e-05	0.00224429	0.000579642	0.0739406	0.00867501	1.22128	0.881627	10.5121	9.18734e-05		0.0561692	0.0559896	6.10477e-06		0.00710318	0.709227	0.709128	2.7466e-05		30.2855
ELV1	662	6.51192e-05	0.00184685	0.00044423	0.0576523	0.00719158	0.951579	0.686823	8.18413	4.28241e-05		0.0558256	0.0560001	4.47714e-06		0.00755753	0.709225	0.709131	2.7674e-05		30.2644
ELV1	663	4.6051e-05	0.00196405	0.00046239	0.0606932	0.00769371	1.0023	0.72318	8.61904	5.7541e-05		0.0557219	0.0559988	6.04558e-06		0.00767606	0.708985	0.70914	2.48657e-05		30.2434
ELV1	664	7.53164e-05	0.00232955	0.000581191	0.0759162	0.00873061	1.25451	0.904934	10.7883	7.99385e-05		0.0560237	0.055986	6.57395e-06		0.00695939	0.709079	0.709134	2.37243e-05		30.2224
ELV1	665	7.61272e-05	0.00231945	0.000587428	0.0741463	0.00831983	1.22315	0.882555	10.5243	9.02005e-05		0.0560317	0.055969	6.50422e-06		0.00680196	0.709138	0.709144	2.28042e-05		30.2013
ELV1	666	6.18479e-05	0.0021719	0.000548594	0.069399	0.00761917	1.14489	0.82594	9.84842	6.99784e-05		0.0560116	0.0559685	6.35865e-06		0.00665493	0.709162	0.709142	2.25688e-05		30.1803
ELV1	667	5.06488e-05	0.00213428	0.000554327	0.068729	0.00759101	1.13339	0.817642	9.75038	0.000153028		0.0560874	0.0559369	6.16103e-06		0.0066976	0.709111	0.709133	2.05383e-05		30.1593
ELV1	668	7.34005e-05	0.00213399	0.000491907	0.0690905	0.0080829	1.14017	0.822787	9.80933	7.39495e-05		0.0560847	0.0559537	5.3556e-06		0.00708921	0.709156	0.709111	2.13306e-05		30.1383
ELV1	669	8.10679e-05	0.00216789	0.000532635	0.068272	0.00835842	1.12904	0.814807	9.71121	8.87021e-05		0.0557783	0.0559774	4.22642e-06		0.00740309	0.709163	0.709132	1.72928e-05		30.1172
ELV1	670	4.94848e-05	0.00216275	0.000538085	0.0693087	0.00880031	1.1451	0.826649	9.85191	3.95239e-05		0.0559569	0.0559638	3.58648e-06		0.0076852	0.709178	0.709134	1.67299e-05		30.0962
ELV1	671	7.73796e-05	0.00211092	0.000472234	0.0677308	0.00877214	1.11839	0.807148	9.6164	8.37875e-05		0.0559624	0.0559666	4.01041e-06		0.00784354	0.709136	0.709135	1.67978e-05		30.0752
ELV1	672	8.1504e-05	0.00217073	0.000537901	0.0687966	0.00869929	1.13737	0.820641	9.78038	5.79344e-05		0.0558217	0.0559627	4.67119e-06		0.00764861	0.709007	0.709139	1.78572e-05		30.0542
ELV1	673	8.29056e-05	0.00212831	0.000515411	0.0686292	0.00856259	1.13334	0.818038	9.74892	9.66682e-05		0.0560109	0.0559568	4.72324e-06		0.00755517	0.70919	0.709141	1.76291e-05		30.0332
ELV1	674	5.98873e-05	0.00217409	0.000522761	0.0707489	0.00876837	1.17031	0.844643	10.0683	5.11185e-05		0.0559818	0.0559522	5.68262e-06		0.00749237	0.709099	0.709141	1.76257e-05		30.0121
ELV1	675	9.36493e-05	0.00221664	0.000518064	0.0716609	0.00901731	1.18714	0.857019	10.2159	0.000127533		0.0558745	0.05598	6.28309e-06		0.00759584	0.709149	0.709157	2.56809e-05		29.9911
ELV1	676	6.367e-05	0.00210579	0.000510626	0.0692417	0.00879472	1.14486	0.826422	9.848	7.2998e-05		0.0560623	0.0559862	6.13379e-06		0.00768191	0.709199	0.709165	2.75811e-05		29.9701
ELV1	677	7.44712e-05	0.00222177	0.000527668	0.0714566	0.00918662	1.18061	0.852199	10.1557	9.68293e-05		0.0559686	0.0559971	6.43714e-06		0.00778126	0.709131	0.709162	2.80541e-05		29.9491
ELV1	678	5.98406e-05	0.0022719	0.000509645	0.0741682	0.00945365	1.22632	0.885221	10.5496	7.39702e-05		0.0560232	0.0560076	6.23589e-06		0.00770896	0.709155	0.709186	2.30899e-05		29.928
ELV1	679	6.79356e-05	0.00224766	0.000503747	0.0725788	0.0094613	1.19885	0.865865	10.3175	9.19773e-05		0.0560339	0.0560017	5.62085e-06		0.00789195	0.709327	0.709179	2.41473e-05		29.907
ELV1	680	7.1621e-05	0.00214304	0.000487476	0.0701612	0.00932377	1.15949	0.837362	9.97732	0.00010638		0.0560839	0.0559857	3.37851e-06		0.0080413	0.709258	0.709174	2.64308e-05		29.886
ELV1	681	5.53605e-05	0.00212894	0.000558577	0.0700555	0.0094607	1.1593	0.836999	9.97319	7.76517e-05		0.0560249	0.0560055	2.70266e-06		0.00816069	0.709108	0.709154	3.48479e-05		29.865
ELV1	682	4.67979e-05	0.00212727	0.000531126	0.0699362	0.0093607	1.15594	0.834681	9.94366	0.000109417		0.0560827	0.0560027	2.2119e-06		0.0080979	0.709247	0.709138	3.60284e-05		29.8439
ELV1	683	8.65761e-05	0.00212923	0.000453925	0.06988	0.00906237	1.15762	0.835553	9.95662	6.46256e-05		0.0559373	0.0560119	2.14363e-06		0.00782844	0.709115	0.709153	3.85517e-05		29.8229
ELV1	684	6.09791e-05	0.00211326	0.000500127	0.0703104	0.0091995	1.16636	0.841836	10.0324	5.06516e-05		0.0559459	0.0560041	2.40129e-06		0.00788733	0.709048	0.70914	4.03352e-05		29.8019
ELV1	685	8.21817e-05	0.00218206	0.000542743	0.071814	0.00884232	1.19292	0.860667	10.2611	0.000112206		0.055806	0.0560003	2.8611e-06		0.00741233	0.708948	0.709126	3.52106e-05		29.7809
ELV1	686	6.12204e-05	0.00223168	0.000518289	0.0765656	0.00896764	1.2708	0.91674	10.9295	0.000104913		0.0560916	0.0560039	2.51882e-06		0.00705669	0.709044	0.709119	3.29312e-05		29.7599
ELV1	687	6.35112e-05	0.0022109	0.000537004	0.0750278	0.00841134	1.24635	0.899662	10.7291	9.29845e-05		0.0560319	0.0560031	2.73688e-06		0.00674877	0.709276	0.709137	3.68675e-05		29.7388
ELV1	688	6.72297e-05	0.00210504	0.000472933	0.0722866	0.00833269	1.20022	0.865701	10.3212	0.000161625		0.0560692	0.0559899	2.73018e-06		0.00694264	0.709034	0.709129	3.49803e-05		29.7178
ELV1	689	6.11281e-05	0.00214326	0.000539642	0.071723	0.00779861	1.19104	0.85929	10.2473	0.000120553		0.0559372	0.0559852	2.41473e-06		0.00654774	0.709184	0.709114	3.84769e-05		29.6968
ELV1	690	7.22922e-05	0.00216422	0.000546483	0.0729666	0.00818468	1.2114	0.874075	10.4222	9.00117e-05		0.055993	0.0559944	2.62327e-06		0.00675636	0.709189	0.709115	3.82614e-05		29.6757
ELV1	691	6.95083e-05	0.00221657	0.000486124	0.0748606	0.00849182	1.24011	0.894928	10.6685	5.83241e-05		0.0561231	0.0560118	2.60429e-06		0.00684762	0.709287	0.709147	3.60308e-05		29.6547
ELV1	692	5.96732e-05	0.00212956	0.000543023	0.0713122	0.00791834	1.18203	0.852623	10.1648	9.70466e-05		0.0560161	0.0559994	2.71406e-06		0.00669891	0.709162	0.709185	4.2918e-05		29.6337
ELV1	693	5.70596e-05	0.00213626	0.000527211	0.0712312	0.00789308	1.18193	0.852354	10.165	0.00010589		0.055938	0.0559987	2.70838e-06		0.00667813	0.708969	0.709184	4.27077e-05		29.6127
ELV1	694	8.25317e-05	0.00216194	0.000503165	0.0712472	0.00770573	1.18206	0.852569	10.1682	9.01226e-05		0.0558852	0.0559869	2.63621e-06		0.0065189	0.70906	0.709206	3.96518e-05		29.5917
ELV1	695	7.04317e-05	0.00216977	0.000511647	0.0715417	0.00772431	1.184	0.85436	10.1882	5.32981e-05		0.0560465	0.055998	2.88733e-06		0.00652393	0.709268	0.709201	4.02633e-05		29.5707
ELV1	696	7.69301e-05	0.00213188	0.000508219	0.0703351	0.00759914	1.16477	0.84054	10.0198	5.75318e-05		0.0559974	0.0560071	3.55075e-06		0.00652414	0.709419	0.7092	4.0273e-05		29.5496
ELV1	697	7.08239e-05	0.00213884	0.00051217	0.0708405	0.00768558	1.17484	0.847745	10.1091	7.97192e-05		0.0559556	0.0559908	3.51731e-06		0.00654183	0.709267	0.709195	3.93275e-05		29.5286
ELV1	698	7.50459e-05	0.00218198	0.000553842	0.0711016	0.00793947	1.17528	0.848023	10.11	7.94873e-05		0.0560245	0.0559938	3.58555e-06		0.00675538	0.709252	0.709174	4.63724e-05		29.5076
ELV1	699	5.21067e-05	0.00218644	0.000496625	0.0714286	0.00796959	1.18337	0.8539	10.1841	0.000124135		0.055939	0.0560152	4.22961e-06		0.00673468	0.709134	0.709171	4.77878e-05		29.4866
ELV1	700	7.33329e-05	0.00216667	0.0005066	0.0715779	0.0080008	1.18404	0.854222	10.1843	8.98245e-05		0.0560599	0.0560216	4.17894e-06		0.00675718	0.709186	0.709181	4.62318e-05		29.4655
ELV1	701	7.55901e-05	0.00213993	0.000544602	0.0709022	0.00799497	1.17257	0.846037	10.0858	6.35167e-05		0.0560927	0.0560106	4.37607e-06		0.0068183	0.709232	0.709158	4.72443e-05		29.4445
ELV1	702	6.93089e-05	0.00211936	0.000513081	0.0701223	0.00809978	1.16262	0.838608	10.0005	0.000129789		0.0559437	0.0560101	4.78632e-06		0.0069668	0.70895	0.709134	3.76952e-05		29.4235
ELV1	703	4.94733e-05	0.00215017	0.000512145	0.0712705	0.00832274	1.1797	0.850963	10.1476	0.000135507		0.0560486	0.0560268	3.86043e-06		0.00705496	0.708941	0.709115	3.5003e-05		29.4025
ELV1	704	7.39672e-05	0.00214564	0.000544583	0.0712845	0.00833063	1.17751	0.849627	10.128	8.60839e-05		0.0561734	0.0560285	2.68212e-06		0.00707476	0.709162	0.709104	3.17717e-05		29.3814
ELV1	705	7.70722e-05	0.00216598	0.000488402	0.0707028	0.00826509	1.1704	0.844413	10.0686	0.00010456		0.0559566	0.0560304	2.62329e-06		0.00706175	0.709034	0.709089	3.34543e-05		29.3604
ELV1	706	8.18847e-05	0.0022089	0.000515859	0.0709615	0.00838901	1.17324	0.846661	10.0926	0.000132233		0.0559246	0.0560348	3.07521e-06		0.0071503	0.709183	0.709061	3.62837e-05		29.3394
ELV1	707	6.25414e-05	0.00216053	0.00050699	0.0701453	0.00810014	1.15973	0.836721	9.97677	7.27736e-05		0.0559928	0.0560195	2.86997e-06		0.0069845	0.709072	0.709045	3.10898e-05		29.3184
ELV1	708	7.47328e-05	0.00214467	0.000508591	0.0708415	0.00795465	1.17053	0.844552	10.0708	7.07681e-05		0.0561387	0.0560269	2.71618e-06		0.00679577	0.709141	0.70906	2.9617e-05		29.2974
ELV1	709	7.53447e-05	0.0021677	0.000512727	0.0703526	0.00782423	1.16214	0.838283	9.99831	9.44172e-05		0.0560438	0.0560291	2.92076e-06		0.00673258	0.70899	0.709088	3.0038e-05		29.2763
ELV1	710	6.67112e-05	0.00218497	0.000506481	0.069798	0.00774179	1.15253	0.831181	9.91427	0.000112234		0.0559594	0.0560078	3.78261e-06		0.00671721	0.708902	0.709081	2.89019e-05		29.2553
ELV1	711	5.92787e-05	0.00216788	0.000539617	0.0705632	0.00771872	1.16451	0.83999	10.0175	0.000110213		0.0561089	0.0560165	5.41573e-06		0.00662832	0.709074	0.709079	2.91738e-05		29.2343
ELV1	712	7.56336e-05	0.00219067	0.000540905	0.0703301	0.00762439	1.16268	0.83865	10.0013	8.58625e-05		0.0559235	0.0560135	5.04246e-06		0.00655762	0.709102	0.709057	2.89952e-05		29.2132
ELV1	713	6.49422e-05	0.00217753	0.000525966	0.0696334	0.00743321	1.14915	0.829195	9.88989	0.000109805		0.0560251	0.0560116	5.63868e-06		0.00646842	0.709215	0.709046	3.03598e-05		29.1922
ELV1	714	6.61644e-05	0.00217885	0.000528115	0.0706866	0.00756819	1.16676	0.841535	10.036	8.14857e-05		0.0560733	0.055996	6.45066e-06		0.00648651	0.709094	0.709039	2.87302e-05		29.1712
ELV1	715	7.46075e-05	0.00215804	0.00051419	0.069013	0.00738405	1.13997	0.822097	9.80497	7.13604e-05		0.0559396	0.0559764	6.94537e-06		0.00647744	0.709021	0.709034	3.03268e-05		29.1502
ELV1	716	7.50904e-05	0.00217666	0.000545469	0.0701551	0.0074871	1.15765	0.83482	9.95821	0.000113621		0.0560521	0.0559971	8.301e-06		0.0064675	0.708958	0.709063	3.03694e-05		29.1291
ELV1	717	7.67503e-05	0.00220026	0.000510059	0.0705486	0.00750725	1.16697	0.841593	10.0398	0.00012048		0.0558918	0.0559808	7.91207e-06		0.00643309	0.708963	0.709068	3.09033e-05		29.1081
ELV1	718	7.33011e-05	0.00216525	0.000538226	0.0690291	0.00727556	1.13959	0.821995	9.80523	0.000124201		0.0559718	0.055964	7.47924e-06		0.00638435	0.709074	0.709065	3.06707e-05		29.0871
ELV1	719	6.92976e-05	0.00212091	0.000433346	0.0673663	0.00715202	1.11115	0.801119	9.5552	0.00010538		0.0559665	0.055954	6.09195e-06		0.00643659	0.708933	0.70905	2.58578e-05		29.0661
ELV1	720	6.5966e-05	0.00212277	0.000482998	0.0664035	0.00732968	1.09633	0.79093	9.43	6.21187e-05		0.0558284	0.0559412	5.34271e-06		0.00668563	0.709196	0.709053	2.64725e-05		29.0451
ELV1	721	7.39851e-05	0.0023168	0.000627094	0.0777932	0.00838525	1.28628	0.927808	11.0645	0.000137901		0.0561876	0.0559574	5.46401e-06		0.00651899	0.70912	0.709054	2.63147e-05		29.024
ELV1	722	4.96064e-05	0.00200232	0.000476444	0.0614168	0.00659231	1.01093	0.729495	8.7042	0.000163609		0.0559286	0.0559473	7.31874e-06		0.00652105	0.709072	0.709076	2.65116e-05		29.003
ELV1	723	4.12199e-05	0.00147729	0.000419824	0.0454119	0.00448447	0.747726	0.538526	6.41708	0.00011441		0.0557388	0.0559676	7.22858e-06		0.00599747	0.709073	0.709126	4.35712e-05		28.982
ELV1	724	7.98652e-05	0.00257086	0.000598477	0.0832734	0.00864101	1.37887	0.994693	11.8665	0.000282756		0.0559158	0.055975	7.21849e-06		0.00626674	0.70912	0.709136	4.34223e-05		28.9609
ELV1	725	7.54008e-05	0.00227056	0.000534401	0.0724617	0.0074661	1.19769	0.863942	10.3088	0.000228512		0.0559318	0.0559811	7.14402e-06		0.00623373	0.709035	0.709179	4.24957e-05		28.9399
ELV1	726	7.0404e-05	0.00233008	0.000506682	0.0779907	0.0079674	1.29049	0.930662	11.0988	0.000221045		0.0561181	0.0560225	6.72864e-06		0.00617396	0.709178	0.709166	4.40351e-05		28.9189
ELV1	727	7.90962e-05	0.00247195	0.000620036	0.0787848	0.00797845	1.30238	0.940162	11.2148	0.000176021		0.0559409	0.0559739	6.96062e-06		0.00612606	0.709457	0.709178	4.44129e-05		28.8979
ELV1	728	5.94775e-05	0.00238246	0.000586497	0.0777352	0.00776547	1.28318	0.925468	11.0393	0.000148405		0.0561148	0.0559658	5.79206e-06		0.00605174	0.709176	0.709191	4.28075e-05		28.8768
ELV1	729	9.00069e-05	0.00237611	0.000582256	0.0756644	0.00735784	1.24695	0.899487	10.7273	0.000104055		0.0560537	0.0559826	5.48281e-06		0.00590069	0.709365	0.709173	5.16342e-05		28.8558
ELV1	730	6.35746e-05	0.00226043	0.000549654	0.0724028	0.00722265	1.1949	0.861821	10.2837	0.000135124		0.056034	0.0559984	5.25595e-06		0.00604456	0.70906	0.709155	5.62009e-05		28.8348
ELV1	731	6.31268e-05	0.00217576	0.000506051	0.0721926	0.00752376	1.18984	0.858206	10.2326	8.07585e-05		0.0562838	0.0560076	5.14358e-06		0.00632334	0.709247	0.709152	5.7123e-05		28.8138
ELV1	732	6.87759e-05	0.00173107	0.000435832	0.0514982	0.00563606	0.848545	0.612391	7.30423	9.85597e-05		0.0556525	0.0559897	3.94651e-06		0.00664203	0.709199	0.709163	5.87811e-05		28.7927
ELV1	733	6.14789e-05	0.00191436	0.000475544	0.0599918	0.00666192	0.989142	0.71283	8.49673	0.000129976		0.0558395	0.0559981	4.3485e-06		0.00673505	0.708887	0.70913	4.88948e-05		28.7717
ELV1	734	7.15349e-05	0.00229185	0.000567248	0.0722451	0.00794457	1.19196	0.859673	10.254	9.78825e-05		0.0559239	0.0559949	4.11851e-06		0.00666512	0.708949	0.709131	4.89593e-05		28.7507
ELV1	735	6.94312e-05	0.00219272	0.000548767	0.0698235	0.00795623	1.14976	0.829354	9.88954	0.000137094		0.056089	0.0559888	5.95148e-06		0.00691988	0.709001	0.709094	4.28795e-05		28.7297
ELV1	736	7.68377e-05	0.00229625	0.000589273	0.073488	0.00820338	1.21253	0.875102	10.4339	0.000123589		0.0560338	0.0559956	7.69518e-06		0.00676554	0.709291	0.70909	4.34151e-05		28.7086
ELV1	737	7.28583e-05	0.00232231	0.000570565	0.0737659	0.00831279	1.21799	0.878678	10.4764	0.000109747		0.0559209	0.0559661	8.24768e-06		0.00682499	0.709125	0.70908	4.0528e-05		28.6876
ELV1	738	6.31988e-05	0.00231143	0.000579664	0.0740857	0.00844763	1.22237	0.88205	10.5165	7.55318e-05		0.0560327	0.0560127	8.89232e-06		0.00691089	0.709182	0.709083	4.1666e-05		28.6666
ELV1	739	6.30188e-05	0.00229963	0.000546318	0.0755094	0.00848939	1.24809	0.900307	10.7375	9.45414e-05		0.0560803	0.0560393	9.78837e-06		0.00680192	0.708995	0.709101	3.57147e-05		28.6456
ELV1	740	7.5993e-05	0.00230949	0.00057575	0.0753824	0.00859306	1.24754	0.900087	10.7351	7.47975e-05		0.0559861	0.056048	1.02861e-05		0.00688798	0.70902	0.709129	3.33032e-05		28.6245
ELV1	741	7.41137e-05	0.00233495	0.000579246	0.0761446	0.00861964	1.25689	0.906851	10.8124	4.87913e-05		0.0561095	0.0560336	1.00706e-05		0.00685792	0.709153	0.709148	3.04592e-05		28.6035
ELV1	742	6.26122e-05	0.00228653	0.000567249	0.0751018	0.00849449	1.24395	0.897587	10.7008	0.000113101		0.0559585	0.0560468	9.48046e-06		0.00682862	0.70923	0.70912	2.89452e-05		28.5825
ELV1	743	6.60254e-05	0.00227706	0.000537716	0.0760748	0.00855409	1.25777	0.90735	10.82	6.99816e-05		0.0561652	0.0560579	4.95651e-06		0.00680097	0.709067	0.709123	2.92135e-05		28.5614
ELV1	744	8.17973e-05	0.00218812	0.00058925	0.0745092	0.00834689	1.23495	0.891006	10.6223	0.00016249		0.0561319	0.0560619	3.2457e-06		0.00675892	0.709228	0.709112	2.87342e-05		28.5404
ELV1	745	6.82364e-05	0.00222055	0.000482828	0.0742029	0.00832104	1.22968	0.88709	10.5753	6.66359e-05		0.0560198	0.0560635	2.99313e-06		0.00676684	0.70919	0.709137	2.79018e-05		28.5194
ELV1	746	8.31794e-05	0.00228466	0.000508472	0.0754068	0.00850153	1.25031	0.901879	10.7556	7.73032e-05		0.055931	0.0560596	3.05105e-06		0.00679956	0.709005	0.709146	2.49683e-05		28.4984
ELV1	747	7.86716e-05	0.00221556	0.000534593	0.0756802	0.00826995	1.25382	0.904489	10.7854	7.37308e-05		0.0561784	0.0560422	2.45323e-06		0.0065958	0.709159	0.709151	2.5528e-05		28.4773
ELV1	748	8.0755e-05	0.0022361	0.000543819	0.0757883	0.00850165	1.25784	0.907448	10.8219	8.0952e-05		0.056043	0.0560538	2.41083e-06		0.00675891	0.709077	0.709141	2.39658e-05		28.4563
ELV1	749	6.94097e-05	0.00225489	0.000535795	0.0762314	0.00833585	1.26403	0.912014	10.8747	8.84671e-05		0.0560773	0.0560535	2.39796e-06		0.00659466	0.709237	0.709126	3.20061e-05		28.4353
ELV1	750	7.20501e-05	0.00223969	0.000573863	0.0762484	0.00856805	1.26474	0.912447	10.8805	0.00018562		0.0560981	0.0560451	2.3494e-06		0.00677456	0.709113	0.70913	3.34313e-05		28.4142
ELV1	751	6.5601e-05	0.00226727	0.000616069	0.080521	0.029455	1.34405	0.977476	11.5538	0.000521688		0.0559426	0.0560449	2.52283e-06		0.0219151	0.709199	0.709123	3.27472e-05		28.3932
ELV1	752	7.308e-05	0.00222923	0.000561387	0.0735703	0.00986951	1.22074	0.88155	10.5065	0.000409492		0.0559183	0.0560587	2.75275e-06		0.00808487	0.709131	0.70913	3.06395e-05		28.3722
ELV1	753	6.47582e-05	0.0021759	0.000586131	0.0731626	0.00785945	1.21198	0.873916	10.4245	5.3244e-05		0.0560864	0.0560504	2.70413e-06		0.00648483	0.708921	0.709119	3.15703e-05		28.3512
ELV1	754	8.25139e-05	0.00222895	0.000537309	0.0754978	0.0077101	1.25015	0.901793	10.7546	8.75407e-05		0.0561621	0.0560606	2.68483e-06		0.00616734	0.709263	0.70912	3.14181e-05		28.3301
ELV1	755	6.7788e-05	0.00222678	0.000557633	0.0756876	0.00767684	1.25636	0.906012	10.8067	0.000108669		0.0560386	0.0560668	2.65781e-06		0.0061104	0.709126	0.709113	2.91352e-05		28.3091
ELV1	756	7.48648e-05	0.00218736	0.00055257	0.0732648	0.00714329	1.21469	0.875788	10.4482	7.13825e-05		0.0560183	0.0560658	2.29979e-06		0.00588074	0.709075	0.709129	3.37259e-05		28.2881
ELV1	757	7.3909e-05	0.0021019	0.000533134	0.0713129	0.00687128	1.18282	0.852823	10.1761	8.25093e-05		0.0560828	0.0560678	2.00983e-06		0.00580925	0.709045	0.709115	3.35364e-05		28.2671
ELV1	758	6.42393e-05	0.00218188	0.000518205	0.0737472	0.00691774	1.22173	0.880546	10.5034	0.000146405		0.0560865	0.0560573	2.04091e-06		0.00566224	0.709089	0.709127	3.64218e-05		28.2461
ELV1	759	7.51597e-05	0.00219848	0.00053785	0.0762266	0.00712241	1.26545	0.912434	10.8863	0.000123385		0.0561555	0.0560565	1.85707e-06		0.00562837	0.709163	0.709149	2.83533e-05		28.225
ELV1	760	7.40618e-05	0.00223849	0.000541445	0.0768171	0.00747229	1.27399	0.918812	10.9586	0.000157547		0.0561451	0.0560556	2.03285e-06		0.00586529	0.709282	0.709136	2.53679e-05		28.204
ELV1	761	7.19719e-05	0.00221425	0.000574249	0.0758102	0.00728526	1.25834	0.907214	10.8244	0.000135835		0.0560873	0.0560499	2.31208e-06		0.0057896	0.709053	0.709136	2.53514e-05		28.183
ELV1	762	8.00258e-05	0.00222619	0.00059456	0.0759118	0.00720869	1.26231	0.910322	10.8591	0.000486088		0.0559648	0.0560554	3.15805e-06		0.00571071	0.709256	0.709143	2.44108e-05		28.162
ELV1	763	7.34468e-05	0.00237596	0.000749356	0.0783865	0.030157	1.30223	0.947821	11.1989	0.00320919		0.0558029	0.056063	3.41842e-06		0.023158	0.709139	0.709164	2.39582e-05		28.1409
ELV1	764	6.61147e-05	0.00221261	0.000603358	0.0767769	0.00822355	1.27634	0.920616	10.979	0.000902919		0.0560772	0.0560681	3.79072e-06		0.00644305	0.709129	0.709177	2.29153e-05		28.1199
ELV1	765	6.64066e-05	0.00214262	0.000499196	0.0753679	0.00736621	1.25283	0.903333	10.7757	-6.24185e-05		0.056153	0.056047	4.17935e-06		0.00587965	0.709132	0.709191	2.59257e-05		28.0989
ELV1	766	6.99676e-05	0.00214102	0.000552147	0.0735956	0.00718636	1.22433	0.882783	10.5303	0.000115287		0.0559759	0.0560349	4.44825e-06		0.00586963	0.709144	0.709171	2.56999e-05		28.0778
ELV1	767	7.98897e-05	0.00216789	0.000484791	0.0766165	0.00744947	1.27611	0.920333	10.9778	0.000121963		0.0560786	0.0560353	4.63401e-06		0.00583765	0.709253	0.709188	2.23715e-05		28.0568
ELV1	768	8.42418e-05	0.00219876	0.00058688	0.0782471	0.00773317	1.30213	0.9391	11.2016	0.000152721		0.0561661	0.0560344	5.08865e-06		0.00593887	0.709218	0.709178	2.11392e-05		28.0358
ELV1	769	6.48293e-05	0.00215305	0.000505076	0.0759939	0.00744171	1.26384	0.911473	10.8699	0.000113296		0.0561428	0.0560683	5.38628e-06		0.00588815	0.709301	0.709174	2.20835e-05		28.0148
ELV1	770	7.45087e-05	0.00221693	0.000508414	0.0770824	0.00743721	1.28517	0.926575	11.0546	0.000188927		0.0559231	0.0560667	5.2919e-06		0.00578693	0.709085	0.709187	2.27288e-05		27.9938
ELV1	771	7.47797e-05	0.00223663	0.000592724	0.0785862	0.00750798	1.30942	0.944165	11.2622	0.000143847		0.0560124	0.0560658	5.22007e-06		0.0057338	0.709218	0.709182	2.43351e-05		27.9727
ELV1	772	8.16404e-05	0.00228186	0.000532744	0.0804587	0.00760728	1.33989	0.966259	11.5298	0.000177188		0.0560917	0.0560748	4.80752e-06		0.00567756	0.709158	0.709198	2.643e-05		27.9517
ELV1	773	6.89784e-05	0.00234985	0.00057211	0.0815984	0.00779181	1.35949	0.980151	11.6938	0.000195237		0.0559552	0.0560744	4.12704e-06		0.00573141	0.709105	0.709192	2.72522e-05		27.9307
ELV1	774	7.77868e-05	0.00230142	0.000523327	0.0819626	0.00781998	1.36385	0.983562	11.7327	0.000159361		0.0561754	0.0560629	2.41955e-06		0.00573374	0.709253	0.709188	2.89422e-05		27.9097
ELV1	775	7.26674e-05	0.00238077	0.000577009	0.0846766	0.00802533	1.41176	1.01785	12.145	0.000154238		0.0560597	0.0560515	2.60886e-06		0.00568462	0.709087	0.709172	2.71194e-05		27.8886
ELV1	776	7.34823e-05	0.00256302	0.000631138	0.0931075	0.00892744	1.55375	1.12077	13.3707	0.000205365		0.0561432	0.0560729	2.85747e-06		0.00574576	0.709298	0.709187	2.65532e-05		27.8676
ELV1	777																				27.8466
ELV1	778																				27.8256
ELV1	779																				27.8045
ELV1	780																				27.7835
ELV1	781																				27.7625
ELV1	782																				27.7415
ELV1	783																				27.7204
ELV1	784																				27.6994
ELV1	785																				27.6784
ELV1	786																				27.6574
ELV1	787																				27.6363
ELV1	788																				27.6153
ELV1	789																				27.5943
ELV1	790																				27.5733
ELV1	791																				27.5522
ELV1	792																				27.5312
ELV1	793																				27.5102
ELV1	794																				27.4892
ELV1	795																				27.4682
ELV1	796																				27.4472
ELV1	797																				27.4261
ELV1	798																				27.4051
ELV1	799																				27.3841
ELV1	800																				27.363
ELV1	801																				27.342
ELV1	802																				27.321
ELV1	803																				27.3
ELV1	73	8.37014e-05	0.00285025	0.00151729	0.0955347	0.0682662	1.59774	1.17467	13.7295	0.000289269		0.0554818	0.056231	6.22807e-06		0.0427268	0.709035	0.709062	3.89798e-05		27.0161
ELV1	74	0.000110243	0.00271196	0.000591486	0.109434	0.0165272	1.83426	1.32438	15.775	0.000193178		0.056404	0.0562551	9.41987e-06		0.00901028	0.708918	0.709082	3.65249e-05		26.9951
ELV1	75	8.34464e-05	0.00255564	0.000525202	0.102011	0.0139581	1.70846	1.23364	14.6966	0.000178405		0.0564103	0.0562491	1.98738e-05		0.00816999	0.709216	0.709107	3.79428e-05		26.974
ELV1	76	9.57192e-05	0.00258622	0.00053185	0.103792	0.0142014	1.73696	1.25372	14.9355	0.000200134		0.0564555	0.0562787	2.37438e-05		0.008176	0.709081	0.709133	4.09343e-05		26.953
ELV1	77																				26.932
ELV1	78	0.000100409	0.00255748	0.000650231	0.101238	0.0140365	1.69397	1.22298	14.5677	0.000177516		0.0564033	0.0563081	2.59633e-05		0.00828619	0.709161	0.709194	5.50868e-05		26.9109
ELV1	79	9.21944e-05	0.00266545	0.00102489	0.103569	0.0246649	1.73082	1.25377	14.8837	0.000177599		0.0563757	0.0564038	2.38909e-05		0.0142504	0.709232	0.709211	5.18485e-05		26.8899
ELV1	80	0.000100404	0.00263101	0.00093821	0.0998626	0.0170911	1.67025	1.20737	14.3639	0.000202127		0.0562129	0.0564158	2.15981e-05		0.0102327	0.70929	0.709253	3.882e-05		26.8689
ELV1	81	7.3776e-05	0.00230925	0.000454527	0.0913133	0.0143347	1.52562	1.10271	13.1208	0.000181022		0.0564859	0.0564256	1.67498e-05		0.00939598	0.709522	0.709251	3.91124e-05		26.8479
ELV1	82	7.63962e-05	0.00237332	0.000544052	0.0942338	0.0147747	1.5758	1.13829	13.5453	8.63349e-05		0.0564263	0.0564131	1.18007e-05		0.00937597	0.709289	0.709259	3.57237e-05		26.8269
ELV1	83	8.70282e-05	0.00250987	0.000554303	0.0975204	0.0153791	1.62862	1.17667	14.0074	0.000119556		0.0564249	0.056402	1.15567e-05		0.00944302	0.70919	0.709238	3.96772e-05		26.8059
ELV1	84	8.71153e-05	0.00248659	0.000516485	0.0960134	0.0151131	1.60241	1.158	13.7843	0.000146259		0.0564391	0.0564072	4.29575e-06		0.00943146	0.709298	0.709246	3.87427e-05		26.7848
ELV1	85	8.72641e-05	0.00247111	0.00053591	0.0955859	0.0163876	1.59304	1.15156	13.7028	0.000155711		0.0565237	0.0564114	4.25734e-06		0.010287	0.709196	0.709235	4.09286e-05		26.7638
ELV1	86	8.16675e-05	0.00222137	0.000495838	0.0834722	0.0146233	1.38745	1.00291	11.9315	0.000150534		0.056509	0.0564385	4.70058e-06		0.0105397	0.709156	0.709227	4.05209e-05		26.7428
ELV1	87	7.6099e-05	0.00238565	0.000544062	0.0908162	0.0162138	1.51529	1.09494	13.0236	0.000171848		0.05633	0.0564341	4.78993e-06		0.0107001	0.709049	0.709193	2.38226e-05		26.7217
ELV1	88	8.57072e-05	0.00251054	0.000597979	0.0917361	0.0245086	1.5271	1.10749	13.1361	0.000189244		0.0562906	0.0564347	4.59497e-06		0.0160491	0.709243	0.709196	2.52265e-05		26.7007
ELV1	89	9.38507e-05	0.0021441	0.000463007	0.0798434	0.0134012	1.3267	0.958564	11.4055	0.000118345		0.0564611	0.0564357	3.66133e-06		0.0101011	0.709115	0.709216	3.14128e-05		26.6797
ELV1	90	9.71543e-05	0.0024635	0.000553429	0.0919219	0.0147353	1.52926	1.10495	13.151	0.00016958		0.0564217	0.0564435	2.8307e-06		0.0096356	0.709209	0.709206	3.18661e-05		26.6587
ELV1	91	8.61116e-05	0.00253538	0.000528597	0.094841	0.0159989	1.57595	1.13906	13.5546	0.000207748		0.0565109	0.0564338	2.22204e-06		0.0101519	0.709188	0.709229	3.78414e-05		26.6376
ELV1	92	9.7423e-05	0.00258881	0.000565993	0.0931836	0.0170182	1.54518	1.11773	13.2941	0.000148752		0.0564375	0.0564287	3.41802e-06		0.0110137	0.709317	0.709271	4.81494e-05		26.6166
ELV1	93	7.67695e-05	0.00253838	0.000569702	0.0920239	0.0167926	1.52695	1.10457	13.1357	9.00807e-05		0.0564333	0.0564302	3.40738e-06		0.0109975	0.709384	0.709328	4.90465e-05		26.5956
ELV1	94																				26.5746
ELV1	95	8.73033e-05	0.00245335	0.000566489	0.0906975	0.0165599	1.50496	1.08849	12.9417	0.000147403		0.0565172	0.0564515	3.75301e-06		0.0110035	0.709402	0.70935	4.18781e-05		26.5536
ELV1	96	7.5764e-05	0.00249547	0.00055318	0.089577	0.0156755	1.4847	1.07384	12.7691	0.000257903		0.0564262	0.0564612	4.37645e-06		0.010558	0.709533	0.709362	3.87659e-05		26.5326
ELV1	97	8.75264e-05	0.00225048	0.000501906	0.0799755	0.0136761	1.32343	0.957095	11.3815	0.000230923		0.0564582	0.0564451	4.21522e-06		0.0103339	0.709564	0.709374	3.42348e-05		26.5115
ELV1	98	8.65618e-05	0.00246257	0.000479252	0.0873767	0.0145371	1.44858	1.04703	12.4579	0.000131811		0.0563455	0.0564517	3.35989e-06		0.0100354	0.709281	0.709391	3.49716e-05		26.4905
ELV1	99	8.58637e-05	0.00239317	0.000552761	0.083926	0.0130209	1.38747	1.00232	11.9284	0.000130846		0.0564182	0.0564578	4.69573e-06		0.00938467	0.709276	0.709414	4.05174e-05		26.4695
ELV1	100	9.93657e-05	0.00256777	0.000576866	0.0915597	0.0139337	1.51345	1.09352	13.0172	0.000178635		0.0565461	0.0564664	5.04063e-06		0.00920659	0.709315	0.709436	4.4228e-05		26.4484
ELV1	101	8.88066e-05	0.00254581	0.000518427	0.0893405	0.0132404	1.47559	1.06616	12.6955	0.000143268		0.0565193	0.0564596	5.18024e-06		0.00897297	0.709291	0.709431	4.48486e-05		26.4274
ELV1	102	8.29517e-05	0.00251118	0.000573342	0.0858361	0.0127284	1.41783	1.02459	12.1961	0.000209235		0.05635	0.0564554	5.30982e-06		0.0089774	0.709474	0.709408	4.50201e-05		26.4064
ELV1	103	9.49091e-05	0.00270591	0.000618989	0.09658	0.014987	1.59767	1.15487	13.7403	0.00013462		0.056503	0.0564156	5.55891e-06		0.00938054	0.709586	0.709368	4.74982e-05		26.3854
ELV1	104	8.82761e-05	0.00254632	0.000563587	0.0887753	0.0128693	1.46559	1.05922	12.6066	0.000164503		0.0564939	0.0564275	5.65481e-06		0.00878098	0.709636	0.709374	4.66352e-05		26.3644
ELV1	105	8.52896e-05	0.00254773	0.000583226	0.0897452	0.0126341	1.48102	1.06959	12.7344	0.000139109		0.0565529	0.0564367	5.34706e-06		0.0085307	0.709356	0.709375	4.63441e-05		26.3433
ELV1	106	8.92099e-05	0.00260722	0.000735339	0.0898416	0.0129833	1.4832	1.07157	12.7616	0.000232397		0.056442	0.0564272	4.296e-06		0.00875362	0.709301	0.709398	4.85944e-05		26.3223
ELV1	107	8.86001e-05	0.00268329	0.0015406	0.0914115	0.0189446	1.50844	1.09168	12.9742	0.000614334		0.0563798	0.0564277	3.50259e-06		0.0125591	0.709161	0.70944	5.56912e-05		26.3013
ELV1	108	7.57058e-05	0.00263195	0.000863808	0.0836493	0.0346013	1.37925	1.00548	11.8673	0.00257757		0.0560211	0.056427	2.12e-06		0.025087	0.709344	0.709424	5.68549e-05		26.2803
ELV1	109	9.6004e-05	0.0025809	0.000627477	0.0884011	0.0151245	1.45615	1.05244	12.5165	-1.55345e-05		0.0564761	0.0564312	2.26069e-06		0.0103866	0.709289	0.709405	5.39245e-05		26.2592
ELV1	110	8.17769e-05	0.00258161	0.000581664	0.0900795	0.0135517	1.48681	1.07469	12.7911	0.000164867		0.0565196	0.0564294	3.70458e-06		0.00911462	0.709543	0.709358	5.20296e-05		26.2382
ELV1	111	7.69487e-05	0.00219435	0.000493551	0.0751761	0.0122325	1.23959	0.896359	10.6592	0.000161835		0.0564412	0.0564165	4.52959e-06		0.00986817	0.709707	0.709359	5.20362e-05		26.2172
ELV1	112	7.72448e-05	0.0022718	0.000531106	0.0797188	0.0125332	1.31475	0.949648	11.2969	0.000151449		0.0565253	0.0564192	5.16402e-06		0.00953271	0.709315	0.709346	5.50868e-05		26.1962
ELV1	113	7.21102e-05	0.00224759	0.00050762	0.075386	0.0119896	1.24249	0.897962	10.6842	0.000193701		0.0563423	0.0564132	5.41365e-06		0.00964969	0.709397	0.709369	5.11552e-05		26.1751
ELV1	114	6.85373e-05	0.00220168	0.000520927	0.0763214	0.0123517	1.25694	0.907955	10.8028	0.00012754		0.0565496	0.0564548	5.4803e-06		0.00982681	0.709164	0.70939	5.44629e-05		26.1541
ELV1	115	6.16754e-05	0.00230036	0.000587869	0.0785361	0.0128478	1.29369	0.935026	11.1235	0.00017458		0.0564738	0.056455	5.5583e-06		0.00993114	0.709366	0.709394	5.38663e-05		26.1331
ELV1	116	8.32065e-05	0.00230615	0.000532781	0.0782241	0.0134098	1.28873	0.931301	11.0777	0.000172513		0.0564109	0.0564555	5.58045e-06		0.0104055	0.709173	0.709386	5.19806e-05		26.1121
ELV1	117	7.92536e-05	0.00241481	0.000561246	0.0821882	0.0144157	1.35335	0.978534	11.6357	0.000131216		0.0564721	0.0564508	5.0466e-06		0.0106518	0.709389	0.709367	4.1428e-05		26.0911
ELV1	118	8.08694e-05	0.00243302	0.000510825	0.0811905	0.0139592	1.33817	0.967769	11.5074	0.000174007		0.056313	0.0564487	4.24239e-06		0.0104315	0.70956	0.709382	4.20513e-05		26.07
ELV1	119	8.42259e-05	0.00228574	0.000534865	0.0786611	0.0131916	1.29658	0.937145	11.1474	0.00019048		0.0564788	0.0564497	1.6311e-06		0.0101741	0.709323	0.709403	4.77384e-05		26.049
ELV1	120	8.49106e-05	0.00234513	0.000521885	0.0812819	0.0134829	1.34072	0.969163	11.5266	0.000190361		0.056479	0.0564524	1.78634e-06		0.0100564	0.709464	0.70945	4.47662e-05		26.028
ELV1	121	7.49634e-05	0.0023495	0.000518178	0.0805192	0.0137581	1.32564	0.95854	11.3978	0.00025505		0.0565243	0.0564588	3.47125e-06		0.0103785	0.709519	0.70946	4.37851e-05		26.007
ELV1	122	8.73545e-05	0.00242808	0.000491768	0.0816638	0.0141983	1.34506	0.972613	11.5649	0.000400746		0.0563898	0.0564599	3.95251e-06		0.0105559	0.709465	0.709518	3.99944e-05		25.9859
ELV1	123	8.62969e-05	0.00260313	0.000568808	0.0907564	0.0154008	1.49741	1.08283	12.8747	0.000174739		0.0565023	0.0564654	4.51072e-06		0.0102849	0.709607	0.70953	3.74386e-05		25.9649
ELV1	124	9.08022e-05	0.00263595	0.000652394	0.0885674	0.0146168	1.46028	1.05612	12.5617	0.000189276		0.056353	0.0564624	4.95804e-06		0.0100096	0.709637	0.709532	3.7811e-05		25.9439
ELV1	125	8.66549e-05	0.00257628	0.000603372	0.0890868	0.0146687	1.46645	1.05999	12.607	0.000244615		0.0565796	0.0564262	5.99698e-06		0.0100029	0.709463	0.709534	3.69608e-05		25.9229
ELV1	126	9.03676e-05	0.00244157	0.00058392	0.084546	0.0149737	1.39337	1.00821	11.9838	0.000190117		0.0565442	0.0564336	6.14099e-06		0.0107464	0.709756	0.709531	3.77244e-05		25.9019
ELV1	127	7.05155e-05	0.00228978	0.000487942	0.0768359	0.0122813	1.265	0.914533	10.881	0.000135684		0.0564232	0.0564291	6.22398e-06		0.00970849	0.709502	0.709551	4.21086e-05		25.8808
ELV1	128	7.58757e-05	0.00226565	0.000529637	0.0776171	0.0124256	1.27715	0.923073	10.9769	0.000152251		0.0565321	0.056428	6.32849e-06		0.00972916	0.709589	0.709545	4.39039e-05		25.8598
ELV1	129	6.45194e-05	0.00231965	0.000624993	0.077403	0.0118771	1.27575	0.921514	10.9646	0.000149609		0.0562804	0.0564123	5.22188e-06		0.00930983	0.709337	0.709561	4.91195e-05		25.8388
ELV1	130	0.000104405	0.00287135	0.00151478	0.0913428	0.0270512	1.50442	1.09253	12.942	0.000225772		0.0560801	0.0564248	3.61548e-06		0.0179811	0.709433	0.709546	4.88719e-05		25.8178
ELV1	131	7.81444e-05	0.00239048	0.000485542	0.0821189	0.012629	1.35222	0.977757	11.6329	0.000134118		0.0565607	0.0564148	3.87253e-06		0.00933948	0.70972	0.709543	4.93157e-05		25.7967
ELV1	132	7.00014e-05	0.00207261	0.000482088	0.0708376	0.0110951	1.16652	0.8428	10.0262	0.000115904		0.0564743	0.0564036	5.82691e-06		0.00951123	0.709404	0.709519	4.3307e-05		25.7757
ELV1	133	5.98026e-05	0.00202136	0.000480683	0.0684373	0.0107321	1.12782	0.81526	9.69364	0.000151042		0.0563785	0.0564098	6.18757e-06		0.00951581	0.709769	0.709521	4.32646e-05		25.7547
ELV1	134	7.55646e-05	0.0021	0.000468783	0.069501	0.0108499	1.1433	0.826018	9.8245	0.000177771		0.0563291	0.0564012	6.60158e-06		0.00948992	0.709484	0.709526	4.45075e-05		25.7336
ELV1	135	8.21425e-05	0.00229559	0.000543486	0.0792895	0.012944	1.30687	0.944488	11.2333	0.000232728		0.0564902	0.0564339	6.87569e-06		0.00990462	0.709442	0.709557	4.03292e-05		25.7126
ELV1	136	8.90327e-05	0.00234781	0.000499157	0.0784329	0.012617	1.28932	0.932058	11.0877	0.000262513		0.0564699	0.0564639	7.17278e-06		0.00978576	0.709511	0.709579	3.89032e-05		25.6916
ELV1	137	8.17657e-05	0.00233208	0.000526977	0.0792914	0.0121372	1.30636	0.943915	11.2291	0.000129245		0.0564215	0.0564436	7.306e-06		0.00929081	0.709521	0.709572	3.66276e-05		25.6706
ELV1	138	7.39905e-05	0.00234554	0.000495652	0.0793253	0.0128205	1.30488	0.943381	11.2187	0.000188259		0.0564906	0.0564466	7.84093e-06		0.00982507	0.709642	0.709601	3.30758e-05		25.6495
ELV1	139	7.57279e-05	0.00218938	0.000472702	0.0739487	0.011682	1.21679	0.879372	10.4563	0.000176655		0.0564384	0.056451	8.03679e-06		0.00960066	0.70964	0.709588	2.79702e-05		25.6285
ELV1	140	9.04755e-05	0.00231465	0.000558164	0.0799355	0.011911	1.31439	0.9499	11.301	0.000166731		0.0566392	0.0564509	7.68534e-06		0.00906201	0.709657	0.709613	2.88696e-05		25.6075
ELV1	141	9.80386e-05	0.00231019	0.000504535	0.0767886	0.0118828	1.26279	0.912822	10.8584	0.000142006		0.0564108	0.0564103	7.83451e-06		0.0094099	0.709648	0.709661	3.58145e-05		25.5865
ELV1	142	6.34529e-05	0.00232054	0.000533046	0.077636	0.0120982	1.27937	0.92491	11.0016	0.000189859		0.0563367	0.0563925	7.27759e-06		0.00945633	0.709691	0.709667	3.331e-05		25.5655
ELV1	143	7.74298e-05	0.00223723	0.000505113	0.0769542	0.0117593	1.2671	0.915573	10.8887	0.000202793		0.0565081	0.0564038	7.0815e-06		0.00928047	0.709643	0.709677	2.98449e-05		25.5444
ELV1	144	8.02345e-05	0.0022572	0.000525917	0.0772384	0.0121862	1.27328	0.920438	10.9449	0.000157212		0.0564271	0.0564117	6.352e-06		0.00957066	0.709735	0.709686	3.00576e-05		25.5234
ELV1	145	8.16131e-05	0.00237302	0.000552209	0.0799345	0.0124276	1.31845	0.953452	11.3378	0.000199569		0.0563272	0.0564149	4.97773e-06		0.00942593	0.709917	0.709688	2.9779e-05		25.5024
ELV1	146	7.32306e-05	0.00253635	0.000811801	0.08078	0.0305153	1.33034	0.968501	11.4348	0.000245302		0.0560435	0.0563991	2.51717e-06		0.0229379	0.709575	0.709688	2.97998e-05		25.4814
ELV1	147	6.9439e-05	0.00243724	0.000580279	0.0812582	0.0136886	1.33947	0.968455	11.5135	0.000241234		0.0562748	0.0564037	3.15796e-06		0.0102194	0.709617	0.709682	3.11225e-05		25.4603
ELV1	148	7.71071e-05	0.00236009	0.000525164	0.0823269	0.0130267	1.3573	0.981279	11.6693	0.000221245		0.0565449	0.0564161	5.76062e-06		0.0095975	0.709733	0.709706	4.01748e-05		25.4393
ELV1	149	9.15652e-05	0.00239868	0.000588608	0.0839029	0.0127121	1.38321	0.999815	11.8951	0.000151931		0.0565776	0.056415	8.05779e-06		0.00919028	0.709661	0.70974	4.77223e-05		25.4183
ELV1	150	8.20568e-05	0.00241697	0.000508974	0.0831228	0.012804	1.36978	0.989923	11.7735	0.000148908		0.0564738	0.0564139	9.18573e-06		0.0093475	0.709655	0.70976	5.1563e-05		25.3973
ELV1	151	7.44412e-05	0.00240603	0.000533909	0.0828603	0.0127589	1.36601	0.987174	11.7426	0.000218439		0.0564658	0.0564271	9.75201e-06		0.0093403	0.709592	0.709765	5.31976e-05		25.3762
ELV1	152	8.17625e-05	0.0024278	0.000536246	0.0829916	0.01269	1.36757	0.98886	11.7587	0.000211994		0.0564609	0.0564635	9.29322e-06		0.00927922	0.709935	0.709783	4.89219e-05		25.3552
ELV1	153	8.12178e-05	0.00236988	0.000528802	0.0824188	0.0131235	1.36009	0.983663	11.6932	0.000140668		0.0564734	0.0564765	8.79186e-06		0.009649	0.709981	0.709819	4.83281e-05		25.3342
ELV1	154	8.85841e-05	0.00238847	0.000526654	0.0830923	0.0129999	1.37081	0.991299	11.7862	0.0002371		0.0564959	0.0564718	8.13885e-06		0.00948336	0.709936	0.709822	4.77604e-05		25.3132
ELV1	155	7.65452e-05	0.00247262	0.000553938	0.083933	0.013022	1.38305	1.00012	11.8907	0.000139092		0.0564153	0.0564687	6.82823e-06		0.00941545	0.709961	0.709814	5.14765e-05		25.2921
ELV1	156	9.38021e-05	0.00240766	0.000618056	0.0836202	0.0128557	1.37977	0.997403	11.8623	0.000169813		0.0564719	0.0564672	7.74584e-06		0.00931729	0.709762	0.709821	4.95856e-05		25.2711
ELV1	157	8.14948e-05	0.00245138	0.000533959	0.0842175	0.0127974	1.38852	1.00389	11.9358	0.000191996		0.0564446	0.0564773	8.94243e-06		0.00921656	0.709971	0.709863	4.58529e-05		25.2501
ELV1	158	7.77369e-05	0.00226879	0.000511215	0.0775914	0.0119171	1.2791	0.924504	10.9937	0.000140014		0.0564177	0.0564705	1.03116e-05		0.00931678	0.709767	0.709859	4.53664e-05		25.2291
ELV1	159	8.40526e-05	0.00228576	0.000538367	0.0793078	0.0117759	1.30773	0.94483	11.2408	0.000148803		0.0564926	0.0564541	1.42968e-05		0.00900486	0.709578	0.709836	4.43397e-05		25.208
ELV1	160	5.95251e-05	0.00231749	0.000517619	0.0793008	0.0116415	1.30494	0.9431	11.2201	0.000185496		0.0565443	0.056402	1.6223e-05		0.00892111	0.709722	0.709849	4.88089e-05		25.187
ELV1	161	8.99091e-05	0.00229488	0.00051488	0.0784557	0.0116733	1.29257	0.934485	11.111	0.000199761		0.0564572	0.056405	1.69041e-05		0.00903103	0.710016	0.709818	5.04954e-05		25.166
ELV1	162	7.7934e-05	0.0022302	0.000487897	0.077469	0.0114008	1.27564	0.922016	10.9647	0.000258237		0.0565767	0.0564027	1.67738e-05		0.00893732	0.7099	0.70984	5.26042e-05		25.145
ELV1	163	4.70359e-05	0.0022488	0.000512521	0.0759694	0.0118054	1.25133	0.90442	10.7538	0.00033481		0.0563857	0.0563431	1.50925e-05		0.0094343	0.709751	0.709865	6.37785e-05		25.124
ELV1	164	5.24564e-05	0.00224262	0.000715068	0.0740859	0.0111254	1.21973	0.881937	10.4853	0.000228243		0.0562936	0.0563461	1.2513e-05		0.00912114	0.710057	0.709889	6.42039e-05		25.1029
ELV1	165	9.05614e-05	0.00254859	0.00160779	0.0785788	0.0221024	1.2914	0.93703	11.0944	0.000251306		0.0559224	0.0563497	8.93902e-06		0.0171151	0.709656	0.709941	5.68763e-05		25.0819
ELV1	166	7.76036e-05	0.00240141	0.000452192	0.0818199	0.0124283	1.34791	0.974613	11.5881	0.000175733		0.0564484	0.0563477	7.86543e-06		0.00922043	0.709984	0.709975	5.24086e-05		25.0609
ELV1	167	8.09397e-05	0.00234226	0.000629457	0.0792856	0.0117074	1.30518	0.943846	11.2197	0.000191108		0.0564467	0.0563459	8.87022e-06		0.00896999	0.710214	0.709963	5.27487e-05		25.0398
ELV1	168	0.00010967	0.0025665	0.00175944	0.0790477	0.0202086	1.3019	0.944238	11.1834	0.000278471		0.0557893	0.056338	9.15006e-06		0.0155223	0.710006	0.709967	5.23713e-05		25.0188
ELV1	169	7.06935e-05	0.00228848	0.000623547	0.0779549	0.011887	1.2836	0.928073	11.0304	0.000143047		0.05645	0.0563451	1.0542e-05		0.00926073	0.710098	0.709965	5.31747e-05		24.9978
ELV1	170	6.21085e-05	0.00218418	0.000512583	0.0747167	0.0110113	1.2297	0.889151	10.5728	0.000133239		0.0565321	0.0563691	1.51987e-05		0.00895449	0.710065	0.709958	5.22845e-05		24.9768
ELV1	171	6.60345e-05	0.0022806	0.000515345	0.0778887	0.0115261	1.28142	0.926173	11.0134	0.000159221		0.0565223	0.0564195	1.70421e-05		0.00899479	0.709895	0.709988	4.03143e-05		24.9557
ELV1	172	7.85721e-05	0.00220006	0.000538208	0.0739797	0.0111474	1.21717	0.879944	10.463	0.000166972		0.0564373	0.0564078	1.65542e-05		0.00915846	0.709939	0.709988	4.03129e-05		24.9347
ELV1	173	7.43661e-05	0.00217442	0.000489553	0.0737886	0.0107593	1.21353	0.876735	10.4273	0.000162162		0.0564903	0.0564193	1.75477e-05		0.00886614	0.709734	0.709969	3.20844e-05		24.9137
ELV1	174	9.48211e-05	0.00237281	0.000540642	0.0804161	0.012111	1.32383	0.957227	11.3824	0.000109249		0.0564639	0.0564837	1.82177e-05		0.00914846	0.709989	0.709975	3.35239e-05		24.8927
ELV1	175	6.20832e-05	0.00227935	0.000542795	0.0782007	0.0117207	1.28642	0.92994	11.0568	0.000128428		0.0565569	0.0564715	1.84829e-05		0.0091111	0.709951	0.709968	3.11913e-05		24.8717
ELV1	176	7.71748e-05	0.00228839	0.000486707	0.0776196	0.0122948	1.27758	0.924007	10.9844	0.000157999		0.056477	0.0563669	1.92751e-05		0.0096235	0.709986	0.709955	2.9334e-05		24.8506
ELV1	177	7.90171e-05	0.00225293	0.000490455	0.0753463	0.011935	1.2417	0.898077	10.6754	0.000222571		0.0563203	0.0563212	1.95208e-05		0.00961183	0.710024	0.709936	3.7915e-05		24.8296
ELV1	178	8.27157e-05	0.00214606	0.000536987	0.0744658	0.0119818	1.22568	0.886364	10.5315	0.000581578		0.0565724	0.0563211	1.99124e-05		0.00977563	0.71007	0.709956	4.2779e-05		24.8086
ELV1	179	5.96986e-05	0.00214145	0.00051729	0.0736153	0.0115607	1.21268	0.876984	10.4245	0.000122124		0.056498	0.0563366	1.95988e-05		0.00953322	0.710021	0.710012	4.6812e-05		24.7876
ELV1	180	8.84119e-05	0.00226496	0.000595017	0.0751059	0.0118144	1.23628	0.893877	10.6255	0.000179202		0.0563164	0.056334	1.44899e-05		0.00955638	0.709936	0.710013	4.67655e-05		24.7665
ELV1	181	7.49478e-05	0.00265932	0.00136132	0.0768955	0.0604699	1.266	0.933976	10.8743	0.000252428		0.0553807	0.0563382	4.74435e-06		0.0477646	0.709712	0.710018	4.62881e-05		24.7455
ELV1	182	6.73802e-05	0.00239248	0.000975046	0.0763094	0.0206384	1.25717	0.912596	10.8036	0.000185539		0.0560204	0.0563269	2.54221e-06		0.0164165	0.710134	0.710031	4.7185e-05		24.7245
ELV1	183	6.11932e-05	0.00202138	0.000365304	0.0699404	0.0109959	1.15388	0.834674	9.91658	0.000122819		0.056436	0.0563276	1.16506e-05		0.00952944	0.710291	0.710029	4.7303e-05		24.7035
ELV1	184	7.8862e-05	0.00200594	0.000505076	0.0719717	0.011196	1.18651	0.857699	10.1927	0.00016266		0.0566605	0.0563241	1.21804e-05		0.00943606	0.71	0.710024	4.99323e-05		24.6824
ELV1	185	6.73308e-05	0.00203457	0.000469245	0.0697095	0.0109065	1.14885	0.830663	9.8728	0.000150163		0.0564355	0.0563115	1.94453e-05		0.00949338	0.710006	0.71004	5.20054e-05		24.6614
ELV1	186	6.16197e-05	0.00193084	0.000440387	0.0686546	0.0108248	1.13239	0.81892	9.73134	0.000165573		0.0566027	0.0563266	2.19833e-05		0.00955926	0.71012	0.710056	5.06032e-05		24.6404
ELV1	187	6.63992e-05	0.00199075	0.000435046	0.0673188	0.0107374	1.10967	0.802455	9.53726	0.000191951		0.0563537	0.0564413	2.36378e-05		0.0096762	0.709998	0.710114	3.30925e-05		24.6194
ELV1	188																				24.5984
ELV1	189	8.04438e-05	0.0020884	0.000450417	0.0719374	0.011751	1.18397	0.856401	10.1736	0.000190824		0.0565377	0.0564852	2.32714e-05		0.0099251	0.710163	0.710063	2.86984e-05		24.5773
ELV1	190	6.95262e-05	0.00208742	0.000506972	0.0699861	0.0105265	1.15249	0.833359	9.90745	0.000199637		0.0563716	0.0564609	2.15468e-05		0.00913365	0.71008	0.710066	2.80838e-05		24.5563
ELV1	191	6.12286e-05	0.00203893	0.000502959	0.0690555	0.0102817	1.1363	0.821736	9.76702	0.000192736		0.0564676	0.056466	1.63977e-05		0.00904843	0.710232	0.710049	3.53982e-05		24.5353
ELV1	192	7.59145e-05	0.0021866	0.000510324	0.0750053	0.0107096	1.23402	0.891717	10.6025	0.000179819		0.0565272	0.0564554	6.76691e-06		0.00867865	0.709982	0.710036	3.46727e-05		24.5142
ELV1	193	7.53919e-05	0.00238931	0.000548249	0.07985	0.0116122	1.3146	0.950369	11.3027	0.000159693		0.0563742	0.056483	5.93158e-06		0.00883322	0.709986	0.710053	3.6209e-05		24.4932
ELV1	194	7.69378e-05	0.0024311	0.000507818	0.0836395	0.0124307	1.377	0.995425	11.8341	0.000222736		0.0565209	0.0564919	5.6331e-06		0.00902738	0.710027	0.71008	4.35491e-05		24.4722
ELV1	195	8.21734e-05	0.00248787	0.000649077	0.0848807	0.0126106	1.39973	1.01195	12.0374	0.000197929		0.0564181	0.0564955	5.63911e-06		0.00900934	0.709858	0.710087	4.55294e-05		24.4512
ELV1	196	7.08577e-05	0.00246852	0.000539459	0.0841929	0.0126614	1.38597	1.00202	11.9132	0.000207741		0.0564864	0.0565067	5.10147e-06		0.00913541	0.71	0.710094	4.59127e-05		24.4301
ELV1	197	8.4147e-05	0.0024126	0.000601493	0.0824833	0.0123478	1.35805	0.982061	11.6744	0.000212334		0.056497	0.0565049	4.88515e-06		0.00909232	0.710149	0.710081	4.33377e-05		24.4091
ELV1	198	8.0386e-05	0.00243517	0.000547785	0.0842745	0.0123736	1.3861	1.00252	11.9161	0.000177966		0.0566296	0.0564765	3.21173e-06		0.00892691	0.710323	0.71009	4.19544e-05		24.3881
ELV1	199	7.89332e-05	0.00236179	0.000527245	0.0810449	0.0118646	1.33324	0.964257	11.464	0.000189152		0.0565804	0.0564862	3.00072e-06		0.00889907	0.710232	0.71012	4.42775e-05		24.3671
ELV1	200	7.77468e-05	0.00225024	0.000500656	0.0773251	0.0115416	1.27199	0.919825	10.9347	0.000247786		0.0565779	0.0564881	3.32105e-06		0.00907369	0.710147	0.71013	4.30647e-05		24.3461
ELV1	201	7.36169e-05	0.00235796	0.000564043	0.0795144	0.0119524	1.30718	0.945177	11.2356	0.000171591		0.056494	0.0565034	3.94738e-06		0.00914366	0.710102	0.710158	3.07243e-05		24.325
ELV1	202	7.64723e-05	0.00239366	0.000582886	0.0811794	0.012225	1.33678	0.966669	11.4929	0.000129634		0.0564479	0.0564999	4.6638e-06		0.0091451	0.710076	0.710154	3.36698e-05		24.304
ELV1	203	9.26273e-05	0.00253847	0.00106624	0.0839451	0.0560794	1.38405	1.01828	11.8971	0.000236234		0.0562152	0.0564974	4.57489e-06		0.0405183	0.710284	0.710149	3.40226e-05		24.283
ELV1	204	8.53283e-05	0.00233956	0.000600615	0.0787921	0.0127001	1.29562	0.937266	11.1379	0.000119613		0.0564804	0.0564807	5.08659e-06		0.00980229	0.710131	0.710128	2.80398e-05		24.2619
ELV1	205	8.91525e-05	0.002261	0.000544696	0.0773891	0.0118157	1.27306	0.920594	10.9416	0.000159135		0.0565419	0.0564723	5.06677e-06		0.00928138	0.710139	0.710114	2.56938e-05		24.2409
ELV1	206	6.4243e-05	0.00234937	0.000519524	0.0799247	0.0121679	1.31349	0.949783	11.294	0.000163176		0.0565861	0.05646	5.05242e-06		0.00926382	0.709952	0.710109	2.54539e-05		24.2199
ELV1	207	6.93809e-05	0.00232913	0.000541595	0.078779	0.0121745	1.29643	0.937498	11.1423	0.000157399		0.0564479	0.0564672	4.53886e-06		0.00939076	0.710105	0.710122	2.79056e-05		24.1989
ELV1	208	6.40721e-05	0.0023155	0.000512481	0.0789747	0.0122167	1.30039	0.940414	11.1772	0.000119601		0.0564698	0.0564605	3.97736e-06		0.0093946	0.710114	0.710139	2.99336e-05		24.1778
ELV1	209	7.13e-05	0.00228073	0.000513333	0.0776234	0.0120916	1.27872	0.924853	10.9936	0.000147693		0.0564464	0.0564835	3.33044e-06		0.00945605	0.71009	0.710129	2.60831e-05		24.1568
ELV1	210	9.71827e-05	0.00230901	0.000546652	0.0783848	0.012525	1.28962	0.932759	11.0845	0.000176195		0.056488	0.056487	3.28002e-06		0.00971217	0.710099	0.710119	2.805e-05		24.1358
ELV1	211	7.56388e-05	0.00234459	0.000525432	0.0788884	0.0123936	1.29811	0.939108	11.1605	0.000168706		0.0564419	0.0564894	3.26946e-06		0.00954748	0.710225	0.710118	2.79905e-05		24.1148
ELV1	212	7.36716e-05	0.00229855	0.000501751	0.0786349	0.0120557	1.29312	0.935384	11.1169	0.000138851		0.0565732	0.0564732	2.8036e-06		0.00932298	0.710246	0.710145	2.30398e-05		24.0938
ELV1	213	8.08549e-05	0.00231411	0.000532027	0.0777384	0.0119184	1.28037	0.926064	11.0069	0.000143938		0.0563743	0.0564807	3.33278e-06		0.00930858	0.710191	0.710154	2.29647e-05		24.0727
ELV1	214	6.43556e-05	0.00230284	0.000564639	0.0784118	0.0119757	1.29074	0.933193	11.0927	0.000187544		0.0564689	0.0564739	2.53708e-06		0.00927819	0.710026	0.710148	2.4982e-05		24.0517
ELV1	215	6.54131e-05	0.00225774	0.000519119	0.0774808	0.011787	1.27555	0.922407	10.964	0.000150028		0.0565191	0.0564757	3.07998e-06		0.00924074	0.710131	0.710143	2.67075e-05		24.0307
ELV1	216	6.36172e-05	0.00226481	0.000486066	0.077505	0.0117835	1.27419	0.921452	10.95	0.000178014		0.056568	0.0564765	3.22093e-06		0.00924784	0.710228	0.710137	2.82505e-05		24.0097
ELV1	217	8.86457e-05	0.00232413	0.000497469	0.077694	0.0116285	1.27809	0.92426	10.9861	0.00017201		0.0564077	0.0564988	3.17739e-06		0.00909836	0.710191	0.71013	2.66976e-05		23.9886
ELV1	218	7.63159e-05	0.00227349	0.000521447	0.0782814	0.0269458	1.28896	0.937984	11.0798	0.000119319		0.0565306	0.0564818	2.94517e-06		0.0209051	0.710051	0.71011	2.44676e-05		23.9676
ELV1	219	7.62699e-05	0.00227453	0.000490777	0.0767433	0.011773	1.26363	0.913596	10.8589	0.000195817		0.0563945	0.0564994	3.05092e-06		0.00931681	0.71004	0.710092	2.47956e-05		23.9466
ELV1	220	7.23231e-05	0.00230605	0.000531089	0.0776023	0.0115151	1.27588	0.92234	10.9649	0.000147102		0.0564667	0.0564934	2.79071e-06		0.00902525	0.710043	0.710104	2.41068e-05		23.9256
ELV1	221	8.69775e-05	0.00227912	0.000507503	0.0772295	0.011332	1.27018	0.918375	10.9174	0.000110487		0.0564964	0.0564859	2.53439e-06		0.00892155	0.710158	0.710125	3.40622e-05		23.9045
ELV1	222	6.39926e-05	0.00223981	0.000564321	0.0765226	0.0112243	1.25549	0.907658	10.7919	0.00016979		0.0566871	0.056485	2.14788e-06		0.00894018	0.710046	0.710118	3.24556e-05		23.8835
ELV1	223	8.53424e-05	0.00229191	0.000544206	0.0761493	0.011266	1.25215	0.905155	10.7618	0.000123872		0.0563866	0.0564949	2.07417e-06		0.00899735	0.710004	0.71012	3.30326e-05		23.8625
ELV1	224	8.05768e-05	0.00226723	0.000495549	0.0755779	0.0109064	1.23942	0.896112	10.6542	0.000139157		0.0565681	0.0564947	2.80919e-06		0.00879957	0.710144	0.710128	3.21066e-05		23.8415
ELV1	225	8.08134e-05	0.00226933	0.000523062	0.0754202	0.0110384	1.24	0.896805	10.6586	0.000177096		0.0564028	0.0564984	2.75505e-06		0.00890196	0.710343	0.710132	3.12067e-05		23.8205
ELV1	226	5.91234e-05	0.00229121	0.000537111	0.0751055	0.0107847	1.23223	0.89088	10.5916	0.000180164		0.0564363	0.0565012	3.2836e-06		0.00875221	0.710164	0.710118	3.79443e-05		23.7994
ELV1	227	7.66112e-05	0.00221718	0.000491358	0.0743586	0.0104786	1.22028	0.882202	10.4885	0.000150438		0.0565585	0.056495	3.35125e-06		0.00858701	0.710211	0.710099	4.04607e-05		23.7784
ELV1	228	8.20888e-05	0.00223103	0.000510215	0.0732986	0.0104031	1.20099	0.868142	10.3216	0.000183996		0.0565167	0.0564716	3.42322e-06		0.00866215	0.71013	0.710114	4.10471e-05		23.7574
ELV1	229	5.65348e-05	0.00216857	0.000497209	0.0721913	0.0101204	1.18437	0.856044	10.1795	0.000147207		0.0565283	0.0564849	3.63083e-06		0.00854495	0.710075	0.710126	3.91872e-05		23.7363
ELV1	230	8.08379e-05	0.0022378	0.000494997	0.0728577	0.0102302	1.19428	0.862965	10.2636	0.000125694		0.0564345	0.056472	3.95115e-06		0.00856602	0.709904	0.710127	3.93033e-05		23.7153
ELV1	231	8.32521e-05	0.00228101	0.000527612	0.0752079	0.0105246	1.23284	0.890786	10.5926	0.000129844		0.0564974	0.0564814	3.96645e-06		0.0085369	0.709966	0.710119	3.49352e-05		23.6943
ELV1	232	8.66261e-05	0.00229569	0.000509387	0.0741521	0.0103679	1.21477	0.878182	10.4414	0.00023684		0.0564285	0.0564805	3.20662e-06		0.00853488	0.710195	0.710123	3.57283e-05		23.6733
ELV1	233	8.09389e-05	0.00226292	0.000501125	0.07464	0.0100915	1.22548	0.885667	10.5329	0.000159871		0.0564294	0.056472	2.40108e-06		0.00823471	0.710124	0.710128	3.75342e-05		23.6522
ELV1	234	6.82828e-05	0.00226087	0.000531573	0.0736768	0.0099615	1.20577	0.871454	10.3628	9.72711e-05		0.0565332	0.0564652	2.60972e-06		0.0082615	0.71016	0.710131	3.75997e-05		23.6312
ELV1	235	7.41625e-05	0.00225362	0.000506059	0.0733284	0.00979983	1.20226	0.869029	10.3337	0.000154237		0.0564266	0.0564621	2.43585e-06		0.00815118	0.710262	0.71015	3.94305e-05		23.6102
ELV1	236	7.29058e-05	0.00226922	0.000518477	0.0741733	0.00984845	1.21481	0.877941	10.4399	0.000139801		0.0565059	0.0564669	2.44205e-06		0.00810697	0.710204	0.710189	3.05791e-05		23.5892
ELV1	237	9.13236e-05	0.00227225	0.000552101	0.0739118	0.00991798	1.21175	0.875905	10.4151	0.000196821		0.056427	0.0564672	3.76193e-06		0.00818481	0.710265	0.710202	2.14417e-05		23.5682
ELV1	238	7.22439e-05	0.0022912	0.000498862	0.0755647	0.0102956	1.23962	0.895859	10.6521	0.000189449		0.0564639	0.0564622	3.99475e-06		0.00830545	0.710151	0.710205	2.15931e-05		23.5471
ELV1	239	7.00997e-05	0.00228119	0.000532982	0.0748926	0.0100121	1.22873	0.888161	10.5609	0.000130942		0.0564429	0.0564816	3.91318e-06		0.00814833	0.71027	0.710202	2.27513e-05		23.5261
ELV1	240	7.26951e-05	0.00225097	0.000492367	0.0746554	0.00990048	1.22482	0.88524	10.5252	0.000149075		0.0564941	0.056473	3.90271e-06		0.0080832	0.710289	0.710222	2.66011e-05		23.5051
ELV1	241	7.15072e-05	0.00228935	0.00051336	0.0759985	0.0100263	1.24723	0.901205	10.7186	0.000174929		0.0564871	0.0564393	3.90931e-06		0.00803885	0.710097	0.710231	2.96482e-05		23.484
ELV1	242	8.41969e-05	0.00228002	0.000533188	0.076137	0.0102398	1.25034	0.903816	10.7482	0.000158592		0.0565002	0.0564453	3.87689e-06		0.00818963	0.710229	0.710214	3.57114e-05		23.463
ELV1	243	8.87801e-05	0.00233102	0.000536402	0.0763565	0.0104913	1.25362	0.905926	10.772	0.000175144		0.0563741	0.0564576	3.87566e-06		0.00836881	0.710099	0.710226	3.93025e-05		23.442
ELV1	244	7.69823e-05	0.00227709	0.000522687	0.076751	0.00979011	1.25872	0.909901	10.822	0.000147747		0.0566426	0.0564638	3.91118e-06		0.00777784	0.710353	0.710224	3.97693e-05		23.421
ELV1	245	7.79776e-05	0.00233881	0.000653088	0.0766687	0.00974915	1.25772	0.909015	10.8098	0.000225941		0.0564389	0.0564642	3.73555e-06		0.00775147	0.710356	0.710217	3.94509e-05		23.3999
ELV1	246	7.40525e-05	0.00247843	0.00139328	0.0764077	0.0221172	1.25292	0.909932	10.7656	0.000211266		0.0560557	0.0564633	3.76392e-06		0.0176525	0.710033	0.710206	3.88144e-05		23.3789
ELV1	247	8.0263e-05	0.00228851	0.000408809	0.0771931	0.00976798	1.26735	0.916038	10.8938	0.000157913		0.0565721	0.0564671	3.18799e-06		0.0077074	0.710382	0.710207	3.85553e-05		23.3579
ELV1	248	7.83081e-05	0.00230466	0.000519415	0.0772473	0.0105092	1.26736	0.915926	10.8917	0.000287335		0.0565624	0.0564564	4.98793e-06		0.00829221	0.710131	0.710214	3.96636e-05		23.3369
ELV1	249	8.44358e-05	0.00231151	0.000541137	0.0772623	0.0112319	1.26796	0.916753	10.8972	0.00023433		0.0565315	0.0564784	5.08757e-06		0.00885824	0.710206	0.710209	4.14352e-05		23.3159
ELV1	250	7.14661e-05	0.00234254	0.000526434	0.0778121	0.0099615	1.27836	0.923811	10.9894	0.000242363		0.0564471	0.0564738	5.05373e-06		0.00779238	0.710172	0.71021	4.17816e-05		23.2948
ELV1	251	8.75684e-05	0.00233519	0.000517143	0.0778828	0.00978196	1.27869	0.923698	10.9877	0.000152272		0.0564852	0.0564766	4.85766e-06		0.00764998	0.710105	0.710209	4.16128e-05		23.2738
ELV1	252	8.6742e-05	0.00230659	0.000566998	0.0771833	0.00957366	1.26692	0.915483	10.8886	0.000156732		0.0565281	0.0565108	4.59459e-06		0.00755663	0.7103	0.710221	3.75024e-05		23.2528
ELV1	253	7.50902e-05	0.00237589	0.000983804	0.0771299	0.0204855	1.26552	0.91862	10.8797	0.000205949		0.0563828	0.0564908	4.43452e-06		0.0161874	0.710051	0.710212	3.41308e-05		23.2317
ELV1	254	8.45363e-05	0.00227538	0.000563517	0.0772379	0.00974392	1.26752	0.915966	10.8915	0.000232377		0.056616	0.0564861	3.43572e-06		0.00768742	0.710362	0.710214	3.36087e-05		23.2107
ELV1	255	5.72166e-05	0.00225983	0.000511235	0.0768633	0.0096524	1.26275	0.91269	10.8554	0.000213258		0.0565918	0.0564771	3.59667e-06		0.00764398	0.710351	0.71023	3.66898e-05		23.1897
ELV1	256	6.97218e-05	0.002236	0.000561927	0.0756902	0.00969579	1.24488	0.899362	10.6963	0.000153271		0.0564699	0.0564839	3.38535e-06		0.00778854	0.710152	0.710245	3.71102e-05		23.1687
ELV1	257	6.55148e-05	0.00230671	0.000490316	0.0769453	0.00986316	1.26491	0.914191	10.8725	0.000303301		0.0564315	0.0564896	3.32619e-06		0.00779754	0.710291	0.710285	4.14986e-05		23.1477
ELV1	258	8.21177e-05	0.00230773	0.00052709	0.0761065	0.010006	1.25094	0.903879	10.7491	0.000293608		0.0563524	0.0564919	2.48314e-06		0.00799879	0.710153	0.710286	4.15565e-05		23.1267
ELV1	259	6.75393e-05	0.00229636	0.000510479	0.0767265	0.00985064	1.25919	0.909962	10.8186	0.000180018		0.0565107	0.0565002	2.54239e-06		0.00782298	0.710363	0.710328	3.60884e-05		23.1056
ELV1	260	7.52216e-05	0.00231922	0.000529862	0.0769215	0.00982037	1.26387	0.913521	10.8649	0.000153868		0.0564325	0.0564999	3.04196e-06		0.00777008	0.710322	0.710322	3.59529e-05		23.0846
ELV1	261	7.11104e-05	0.00227504	0.000513008	0.075897	0.00949005	1.24576	0.900551	10.7085	0.000147722		0.0565218	0.0564779	2.92196e-06		0.0076179	0.710503	0.71031	3.68025e-05		23.0636
ELV1	262	9.48228e-05	0.00226087	0.000501119	0.0757024	0.00939078	1.24203	0.897424	10.6726	0.000117813		0.0565478	0.0564899	2.86037e-06		0.00756086	0.710311	0.710316	3.45716e-05		23.0426
ELV1	263	6.90813e-05	0.00229317	0.000527534	0.0763367	0.00924536	1.25219	0.905113	10.7654	0.00013221		0.0565533	0.0564944	3.29388e-06		0.00738338	0.710471	0.710303	3.76468e-05		23.0215
ELV1	264	8.00526e-05	0.0022974	0.000504255	0.0760924	0.00938738	1.24874	0.902298	10.7316	0.000119041		0.0564747	0.0565065	3.40324e-06		0.00751749	0.710303	0.710326	3.42884e-05		23.0005
ELV1	265	7.13627e-05	0.00229036	0.000548555	0.075951	0.00928156	1.24372	0.898621	10.6899	0.000131988		0.0566122	0.0565058	3.58914e-06		0.00746272	0.710234	0.710311	3.57141e-05		22.9795
ELV1	266	6.29203e-05	0.00229637	0.000493766	0.0743222	0.00900243	1.21941	0.880957	10.4804	9.63889e-05		0.0563504	0.0565046	3.72388e-06		0.00738262	0.710205	0.710323	3.80535e-05		22.9584
ELV1	267	7.56881e-05	0.00224182	0.000480443	0.0741525	0.00896199	1.21395	0.87691	10.4322	0.000155841		0.0566017	0.0565146	2.54761e-06		0.0073825	0.710167	0.710326	3.97128e-05		22.9374
ELV1	268	6.49028e-05	0.00230661	0.000539021	0.0746091	0.00896356	1.22125	0.882506	10.4967	0.000136292		0.0564811	0.0565107	1.98982e-06		0.00733964	0.71038	0.710339	4.12484e-05		22.9164
ELV1	269	8.27573e-05	0.00227667	0.00052036	0.0742624	0.00887758	1.21657	0.878872	10.456	0.000105142		0.0564848	0.0565119	2.3148e-06		0.00729724	0.710214	0.710337	4.06991e-05		22.8954
ELV1	270	7.09739e-05	0.00227803	0.000514929	0.0745114	0.00880254	1.22061	0.882035	10.4907	0.000115921		0.0565033	0.0565119	3.56434e-06		0.00721156	0.710442	0.710328	4.27151e-05		22.8743
ELV1	271	8.20716e-05	0.0022946	0.000570903	0.0737972	0.00890272	1.20874	0.873741	10.3911	0.000103782		0.0564199	0.0565004	4.52589e-06		0.0073653	0.710533	0.710335	4.14985e-05		22.8533
ELV1	272	5.61532e-05	0.00226872	0.000485725	0.0744057	0.00896101	1.21664	0.879294	10.458	0.000123202		0.0566319	0.0565012	4.99272e-06		0.00736539	0.71044	0.710333	4.25694e-05		22.8323
ELV1	273	8.86564e-05	0.00224851	0.000503954	0.0733277	0.00886325	1.20082	0.867825	10.3205	0.000147869		0.056504	0.0564899	4.5982e-06		0.00738103	0.710455	0.710324	4.71154e-05		22.8113
ELV1	274	6.56189e-05	0.00225267	0.000496165	0.0734793	0.00904227	1.2022	0.868666	10.3342	7.86004e-05		0.0565667	0.0564785	4.37425e-06		0.00752142	0.710206	0.710309	4.74614e-05		22.7903
ELV1	275	7.86654e-05	0.00226307	0.00053392	0.073293	0.00889714	1.19972	0.866792	10.3092	0.000132546		0.0564752	0.0564746	3.88298e-06		0.00741604	0.710313	0.71033	4.75072e-05		22.7692
ELV1	276	7.90362e-05	0.00227803	0.000541902	0.0731171	0.0089264	1.19563	0.863774	10.2758	0.000152815		0.0564852	0.0564776	7.5788e-06		0.00746584	0.710177	0.710306	4.73884e-05		22.7482
ELV1	277	7.8531e-05	0.00227583	0.000472731	0.073218	0.00895458	1.20025	0.866985	10.3154	0.000111334		0.0563596	0.0564958	8.6864e-06		0.00746057	0.710078	0.710286	4.04637e-05		22.7272
ELV1	278	8.31636e-05	0.00229575	0.000504992	0.0741256	0.00902198	1.21267	0.875983	10.4186	0.000115899		0.0564768	0.0564839	9.05256e-06		0.00743976	0.710233	0.710276	3.72841e-05		22.7061
ELV1	279	7.29198e-05	0.00229661	0.00053427	0.0739495	0.00923856	1.21284	0.876726	10.427	5.87303e-05		0.0563566	0.056483	8.78927e-06		0.00761732	0.710427	0.710256	3.15027e-05		22.6851
ELV1	280	6.64339e-05	0.0022493	0.000514542	0.073419	0.00920649	1.20404	0.870071	10.3506	0.000151997		0.0564411	0.0564176	8.62944e-06		0.0076463	0.710199	0.71027	3.22499e-05		22.6641
ELV1	281	9.0809e-05	0.00226278	0.000532698	0.0742709	0.00921536	1.21627	0.878877	10.452	8.07244e-05		0.0565361	0.05643	8.68982e-06		0.00757675	0.710331	0.710261	3.22025e-05		22.6431
ELV1	282	9.41216e-05	0.00226909	0.000488551	0.0750723	0.00942723	1.22879	0.888038	10.561	0.000132843		0.0566208	0.0564299	9.07978e-06		0.007672	0.710337	0.710283	3.34958e-05		22.622
ELV1	283	5.89117e-05	0.00227091	0.000490194	0.0740775	0.00939066	1.21356	0.87709	10.4332	0.00013242		0.0565009	0.0564483	8.50332e-06		0.00773811	0.710254	0.710295	2.66013e-05		22.601
ELV1	284	7.05415e-05	0.00224597	0.000675036	0.0731127	0.00931169	1.19744	0.865511	10.2931	0.000158842		0.0564942	0.0564522	8.14747e-06		0.00777631	0.710349	0.710299	2.59079e-05		22.58
ELV1	285	8.60217e-05	0.00245739	0.00108595	0.07186	0.0277707	1.17522	0.856497	10.0976	0.000222716		0.055847	0.0564774	7.65122e-06		0.0236302	0.71022	0.710278	2.25056e-05		22.559
ELV1	286	6.48702e-05	0.00221103	0.000454519	0.0731831	0.00985343	1.19839	0.866515	10.3022	0.000136669		0.056612	0.0564906	8.96113e-06		0.0082222	0.710401	0.710289	2.07785e-05		22.538
ELV1	287	6.69422e-05	0.00226349	0.000526477	0.0731465	0.00950536	1.19688	0.864871	10.2851	0.000115839		0.0564836	0.0564792	8.77218e-06		0.00794178	0.710203	0.710272	2.38279e-05		22.5169
ELV1	288	8.4441e-05	0.00225375	0.000535006	0.0740351	0.0092761	1.21197	0.875738	10.4153	0.000136364		0.0565623	0.0564691	8.5482e-06		0.00765372	0.710267	0.710271	2.36157e-05		22.4959
ELV1	289	8.61232e-05	0.00226042	0.000512772	0.0736067	0.00912073	1.2051	0.870811	10.3594	0.000147305		0.0565191	0.0564572	8.51712e-06		0.00756844	0.710222	0.710291	2.95656e-05		22.4749
ELV1	290	6.79617e-05	0.00222366	0.000490261	0.0737336	0.00891608	1.20691	0.872065	10.3733	6.32224e-05		0.0566344	0.0563967	8.40679e-06		0.00738753	0.710305	0.710279	2.92989e-05		22.4538
ELV1	291	7.41708e-05	0.00226804	0.000536217	0.0744358	0.00904214	1.21806	0.879956	10.4691	0.000170539		0.0565864	0.0564735	8.34192e-06		0.00742337	0.710158	0.710264	3.6e-05		22.4328
ELV1	292	8.42341e-05	0.002268	0.000535233	0.072967	0.00873029	1.19493	0.863329	10.2687	0.000125571		0.0564107	0.0564839	7.85347e-06		0.0073061	0.71033	0.710249	3.26238e-05		22.4118
ELV1	293	7.95181e-05	0.00226051	0.000423615	0.0727499	0.00844912	1.1895	0.859521	10.2235	0.00015333		0.0565099	0.0564788	7.64456e-06		0.00710306	0.710452	0.710246	3.32569e-05		22.3908
ELV1	294	9.57361e-05	0.00232457	0.000601971	0.0737814	0.00854915	1.20734	0.872066	10.3753	0.000178052		0.0563691	0.0564607	7.59427e-06		0.00708101	0.710233	0.710239	3.34589e-05		22.3697
ELV1	295	8.97783e-05	0.00257101	0.000834301	0.0745749	0.028505	1.21897	0.888141	10.4751	0.000167981		0.0558296	0.0564598	7.62206e-06		0.0233845	0.710067	0.710223	3.77971e-05		22.3487
ELV1	296	8.41502e-05	0.00225253	0.000511787	0.0734954	0.00837811	1.19984	0.866751	10.3138	0.000107671		0.0566916	0.0564574	3.46629e-06		0.00698269	0.71025	0.71022	3.72509e-05		22.3277
ELV1	297	7.0961e-05	0.00223835	0.000533133	0.0731779	0.00832762	1.19413	0.862504	10.2642	0.000151679		0.0567261	0.056452	9.02809e-06		0.0069738	0.710172	0.710226	3.66187e-05		22.3067
ELV1	298	6.74433e-05	0.00228672	0.000533035	0.0726591	0.00824327	1.18794	0.857975	10.2092	0.000137533		0.0564276	0.056465	1.12089e-05		0.00693911	0.710199	0.710233	3.91988e-05		22.2856
ELV1	299	8.1708e-05	0.00237972	0.00051144	0.0746088	0.00833879	1.21959	0.880694	10.483	0.000130673		0.056363	0.0564653	1.19538e-05		0.00683738	0.710064	0.710208	3.07537e-05		22.2646
ELV1	300	8.57604e-05	0.0023583	0.000538686	0.074227	0.00829412	1.21109	0.874954	10.413	0.000129956		0.0565097	0.0564814	1.23923e-05		0.00684846	0.710279	0.710208	3.07522e-05		22.2436
ELV1	301	7.01396e-05	0.00234315	0.000548317	0.0739444	0.00833126	1.20483	0.870412	10.3597	0.00014302		0.0566078	0.0565508	1.29148e-05		0.00691491	0.71022	0.710224	2.6415e-05		22.2225
ELV1	302	7.8359e-05	0.00238498	0.000561778	0.075058	0.00913628	1.22367	0.884277	10.5162	0.000111821		0.0565274	0.0565417	1.28879e-05		0.0074663	0.710396	0.710201	3.2668e-05		22.2015
ELV1	303	6.92823e-05	0.00240932	0.000541049	0.0774848	0.00893053	1.26566	0.914147	10.8765	0.000119318		0.0565535	0.0565232	1.16513e-05		0.007056	0.710205	0.710224	3.8082e-05		22.1805
ELV1	304	8.04977e-05	0.00234692	0.000508356	0.0732318	0.00821401	1.19315	0.861799	10.2551	0.000149556		0.0565133	0.0565314	1.01135e-05		0.00688428	0.710233	0.710222	3.8338e-05		22.1595
ELV1	305	7.72385e-05	0.00231379	0.000568036	0.073895	0.00818887	1.20616	0.871026	10.3644	0.00013312		0.0565455	0.0565481	7.16289e-06		0.0067892	0.710218	0.710233	3.47541e-05		22.1384
ELV1	306	7.93896e-05	0.00244769	0.000517799	0.0772214	0.00859079	1.25779	0.908131	10.8091	0.000122472		0.0565928	0.056555	3.31339e-06		0.00683006	0.710026	0.710212	3.75976e-05		22.1174
ELV1	307	5.9018e-05	0.00229615	0.000542152	0.0725474	0.00799211	1.18224	0.854132	10.1629	9.47045e-05		0.0565916	0.0565542	3.25466e-06		0.00676011	0.710403	0.710181	4.85113e-05		22.0964
ELV1	308	7.88828e-05	0.00232424	0.000537473	0.0730532	0.00793163	1.19057	0.859587	10.2289	0.000148644		0.0565229	0.0565525	3.3558e-06		0.00666207	0.710175	0.710159	4.22846e-05		22.0754
ELV1	309	6.80418e-05	0.00240391	0.000539498	0.0748797	0.0079728	1.21976	0.880816	10.4847	9.14097e-05		0.0565183	0.0565486	3.18208e-06		0.00653634	0.710171	0.710135	4.63071e-05		22.0543
ELV1	310	8.18112e-05	0.00239709	0.00056835	0.0754485	0.00809595	1.2299	0.888037	10.5719	0.000144816		0.0565462	0.0565403	3.01687e-06		0.00658262	0.710075	0.710117	4.55702e-05		22.0333
ELV1	311	7.35661e-05	0.00234361	0.000530477	0.0737447	0.00801239	1.20145	0.867406	10.3291	0.000182193		0.0565854	0.0565468	3.44966e-06		0.00666891	0.709905	0.710127	4.91113e-05		22.0123
ELV1	312	7.78449e-05	0.00236053	0.000511993	0.0751982	0.00841611	1.22639	0.885798	10.5422	0.000152986		0.0565995	0.0565358	3.70078e-06		0.0068625	0.710184	0.710127	4.91752e-05		21.9913
ELV1	313	0.000101974	0.00252741	0.000602907	0.0798036	0.00899514	1.30205	0.940085	11.1906	0.000103425		0.0565086	0.0565259	3.3621e-06		0.00690846	0.709959	0.710105	3.9355e-05		21.9703
ELV1	314	7.44924e-05	0.00250924	0.000551547	0.0795511	0.00883617	1.29951	0.938695	11.1775	0.000151621		0.0565109	0.0565358	3.52046e-06		0.0067996	0.710053	0.7101	3.86724e-05		21.9492
ELV1	315	7.13454e-05	0.00237114	0.000571025	0.0741795	0.00842606	1.21115	0.875016	10.4116	0.000129182		0.0564214	0.0565266	3.47762e-06		0.0069571	0.710321	0.710093	3.78776e-05		21.9282
ELV1	316	8.70684e-05	0.00227907	0.000544348	0.0731915	0.0083099	1.19394	0.862062	10.2597	0.00013965		0.0566173	0.0565212	3.46222e-06		0.00696004	0.710023	0.710097	3.78524e-05		21.9072
ELV1	317	9.61326e-05	0.00231662	0.00053654	0.0717047	0.00870686	1.16835	0.844201	10.0446	0.000190345		0.0564719	0.0565296	2.7898e-06		0.00745224	0.71018	0.710099	3.69064e-05		21.8861
ELV1	318	8.08417e-05	0.00245101	0.000504107	0.0769278	0.00896247	1.25515	0.906649	10.7899	0.000181274		0.056482	0.0565137	2.73678e-06		0.00714058	0.710124	0.710087	3.5694e-05		21.8651
ELV1	319	7.72368e-05	0.00240156	0.000543059	0.075473	0.00835457	1.22816	0.886916	10.5566	0.000121849		0.0566328	0.0565135	2.74775e-06		0.00680251	0.710108	0.710109	3.3652e-05		21.8441
ELV1	320	7.46967e-05	0.00216609	0.000481312	0.0671228	0.00752391	1.09523	0.79115	9.41864	9.59861e-05		0.056417	0.0565155	2.35529e-06		0.0068697	0.71011	0.710101	3.60873e-05		21.8231
ELV1	321	7.59315e-05	0.00211919	0.000453741	0.0661723	0.00719937	1.07836	0.778323	9.26526	0.000165781		0.0564862	0.0565146	3.44917e-06		0.00667621	0.709922	0.710059	3.17967e-05		21.802
ELV1	322	8.17161e-05	0.00246834	0.000583044	0.0796725	0.00905793	1.2992	0.938197	11.1658	0.000220568		0.0566784	0.0565089	3.8011e-06		0.00697196	0.710071	0.710056	3.23988e-05		21.781
ELV1	323	6.26713e-05	0.00231078	0.000515068	0.0715869	0.00775507	1.16773	0.843443	10.0409	0.000108989		0.0564245	0.0565136	3.13375e-06		0.00664115	0.71018	0.710042	2.9315e-05		21.76
ELV1	324	7.38957e-05	0.0024427	0.000549058	0.0776487	0.00866084	1.26813	0.915652	10.9009	0.000172797		0.0565061	0.0565058	3.80165e-06		0.00682961	0.709971	0.710041	2.88421e-05		21.739
ELV1	325	8.24022e-05	0.00249417	0.000566605	0.0786275	0.00878432	1.28253	0.926047	11.0266	0.000145158		0.0565326	0.0564875	3.76555e-06		0.00684923	0.709902	0.710038	2.8266e-05		21.718
ELV1	326	9.1634e-05	0.00228058	0.000546123	0.0717362	0.00828223	1.17202	0.846354	10.0739	0.000186643		0.056412	0.0564927	3.44126e-06		0.0070666	0.709989	0.710023	2.80095e-05		21.6969
ELV1	327	7.51521e-05	0.00225543	0.00047407	0.0718639	0.00811186	1.17299	0.847098	10.0834	0.000111476		0.0565547	0.0565013	3.07078e-06		0.00691552	0.710044	0.710036	2.5713e-05		21.6759
ELV1	328	7.95395e-05	0.00232417	0.000528924	0.0732732	0.00814295	1.19471	0.862624	10.2657	0.000136926		0.0565228	0.056483	2.83973e-06		0.00681583	0.710107	0.710021	2.74488e-05		21.6549
ELV1	329	7.33329e-05	0.00228329	0.000546757	0.0718525	0.00802878	1.17457	0.848286	10.098	0.00020949		0.0563962	0.0564929	2.16707e-06		0.00683552	0.710082	0.709996	2.23373e-05		21.6339
ELV1	330	8.46576e-05	0.00230282	0.000558611	0.0718839	0.00860208	1.17289	0.847032	10.0805	0.000220677		0.0564316	0.0564978	1.90931e-06		0.00733407	0.709959	0.709987	2.50951e-05		21.6128
ELV1	331	6.78202e-05	0.00230474	0.0004954	0.0714945	0.00926371	1.16499	0.84178	10.0141	0.000182682		0.0564744	0.0564927	2.44728e-06		0.00795174	0.71005	0.709964	4.04492e-05		21.5918
ELV1	332	7.77246e-05	0.00222607	0.000489898	0.0708733	0.00888196	1.15577	0.834725	9.93184	0.000236488		0.0565811	0.056501	3.85717e-06		0.0076849	0.709928	0.70995	4.18692e-05		21.5708
ELV1	333	6.91184e-05	0.00228869	0.000507537	0.0719067	0.00820843	1.17306	0.846918	10.0809	0.000117907		0.0564773	0.056498	4.85871e-06		0.00699743	0.70993	0.709942	4.06746e-05		21.5498
ELV1	334	5.36599e-05	0.0022693	0.000528581	0.07184	0.00811368	1.17202	0.846144	10.0736	0.000165987		0.056533	0.0564997	4.31802e-06		0.0069228	0.709881	0.70995	4.45391e-05		21.5288
ELV1	335	8.30429e-05	0.00227117	0.000559357	0.072732	0.00837411	1.18754	0.857145	10.2069	0.000168033		0.05656	0.0565127	4.0645e-06		0.00705164	0.709666	0.709931	4.22266e-05		21.5077
ELV1	336	6.86348e-05	0.00226101	0.00048956	0.0713615	0.00796867	1.16521	0.841233	10.017	7.06851e-05		0.0564767	0.0565279	3.89742e-06		0.00683882	0.709849	0.709949	4.66967e-05		21.4867
ELV1	337	8.1999e-05	0.00223587	0.000523973	0.0714889	0.00812316	1.16825	0.843559	10.0415	0.000186373		0.0565032	0.0565302	3.61506e-06		0.00695324	0.709974	0.709957	4.94094e-05		21.4657
ELV1	338	6.9733e-05	0.00223833	0.000499931	0.0704358	0.0079479	1.14873	0.829739	9.87485	0.000162699		0.0565213	0.0565109	3.50242e-06		0.00691883	0.710182	0.709962	4.93253e-05		21.4446
ELV1	339	8.68645e-05	0.00223631	0.000528394	0.0708165	0.0080923	1.15504	0.83389	9.92643	0.000142244		0.0565414	0.0565113	3.30811e-06		0.00700606	0.709897	0.709953	5.06927e-05		21.4236
ELV1	340	7.18761e-05	0.00222798	0.000490655	0.0706388	0.00817782	1.15255	0.832482	9.90684	0.00016811		0.0565398	0.0565084	3.06561e-06		0.00709539	0.71013	0.709957	5.02369e-05		21.4026
ELV1	341	7.17329e-05	0.0022103	0.000499971	0.0707061	0.00790005	1.15342	0.832931	9.91269	0.000117424		0.0565987	0.0564999	3.27802e-06		0.00684925	0.710134	0.709998	3.95389e-05		21.3816
ELV1	342	7.50084e-05	0.00223611	0.000499422	0.0702995	0.00788657	1.14653	0.827775	9.85327	0.000114349		0.0564994	0.0565066	5.67345e-06		0.00687868	0.709975	0.709994	4.16596e-05		21.3605
ELV1	343	8.42247e-05	0.0022282	0.000460118	0.0694152	0.00780607	1.1339	0.818641	9.74787	7.14366e-05		0.0563693	0.056504	1.00492e-05		0.00688427	0.709843	0.709989	4.21656e-05		21.3395
ELV1	344	7.44732e-05	0.00219661	0.000508003	0.0692573	0.00789447	1.12989	0.815614	9.70716	0.000136369		0.0564815	0.0565153	1.23804e-05		0.00698696	0.709919	0.709975	3.70111e-05		21.3185
ELV1	345	6.93318e-05	0.00222057	0.000526231	0.0696719	0.00802465	1.13621	0.820607	9.76636	9.27155e-05		0.0565007	0.0565011	1.35865e-05		0.00706265	0.710082	0.709975	3.69392e-05		21.2975
ELV1	346	7.67954e-05	0.00218032	0.000541025	0.068496	0.00798312	1.11753	0.806712	9.60287	0.000111726		0.0564664	0.05646	1.37965e-05		0.00714355	0.709803	0.709962	3.29533e-05		21.2765
ELV1	347	7.90721e-05	0.00218321	0.000455946	0.0687122	0.00812328	1.11977	0.808568	9.6233	0.000127294		0.0565503	0.0564143	1.34795e-05		0.00725443	0.709927	0.709922	3.42832e-05		21.2554
ELV1	348	6.69167e-05	0.0022531	0.000507163	0.0697985	0.00835469	1.13696	0.821175	9.77152	9.75442e-05		0.056475	0.0564163	1.25096e-05		0.00734824	0.710039	0.709931	3.68962e-05		21.2344
ELV1	349	6.90361e-05	0.0021605	0.00052261	0.0693386	0.00853252	1.13078	0.816697	9.71978	9.57975e-05		0.0566459	0.0564168	1.12387e-05		0.0075457	0.7099	0.709918	4.21784e-05		21.2134
ELV1	350	7.01409e-05	0.00225008	0.000578091	0.0689243	0.0085948	1.12291	0.811071	9.64967	0.000177194		0.0563851	0.0564256	8.56033e-06		0.00765404	0.71	0.709916	4.22248e-05		21.1923
ELV1	351	7.94931e-05	0.00234408	0.00109472	0.0689691	0.0204229	1.12328	0.815413	9.64567	0.000174778		0.0560876	0.0564387	5.39459e-06		0.0181814	0.70973	0.70991	4.00309e-05		21.1713
ELV1	352	7.51307e-05	0.00233884	0.000937275	0.0688457	0.0108187	1.12196	0.811318	9.64095	0.000170699		0.0560962	0.0564417	5.21784e-06		0.00964276	0.710065	0.70994	4.24359e-05		21.1503
ELV1	353	7.87412e-05	0.00220675	0.000473678	0.0690973	0.00829218	1.12606	0.812952	9.67817	9.12278e-05		0.0565207	0.0564357	7.31553e-06		0.00736387	0.709714	0.709934	4.31267e-05		21.1292
ELV1	354	7.86904e-05	0.00221697	0.000493623	0.0678419	0.00806425	1.10549	0.798271	9.50126	0.000131735		0.0563756	0.0564621	1.09335e-05		0.00729474	0.709898	0.709927	4.17514e-05		21.1082
ELV1	355	7.26645e-05	0.00219914	0.000503165	0.0685242	0.00823345	1.11511	0.805462	9.58535	0.000103891		0.0565783	0.0564375	1.27837e-05		0.0073835	0.710024	0.709917	4.35924e-05		21.0872
ELV1	356	8.26e-05	0.00217804	0.000510731	0.0688211	0.00829995	1.12058	0.809573	9.63374	0.000105157		0.0566449	0.0564564	1.44941e-05		0.00740682	0.710106	0.709884	4.84183e-05		21.0662
ELV1	357	7.39615e-05	0.00223588	0.000554898	0.0683526	0.00809643	1.11131	0.80245	9.55175	0.000158253		0.0564987	0.0564927	1.51772e-05		0.0072855	0.709863	0.709895	4.5764e-05		21.0451
ELV1	358	6.14706e-05	0.00225766	0.000521365	0.069461	0.00820952	1.13035	0.816267	9.7145	0.000133059		0.056485	0.0565315	1.45692e-05		0.00726284	0.709966	0.709873	4.18353e-05		21.0241
ELV1	359	7.15704e-05	0.00213677	0.000529474	0.0683028	0.00817757	1.11103	0.80223	9.54977	0.000193518		0.0567646	0.056536	1.31685e-05		0.00736035	0.709801	0.709881	3.90882e-05		21.0031
ELV1	360	8.79734e-05	0.00222361	0.000495081	0.0679915	0.00831306	1.10752	0.799477	9.51625	7.10362e-05		0.0563764	0.0565519	1.22155e-05		0.00750604	0.709677	0.709886	3.96579e-05		20.9821
ELV1	361	6.71166e-05	0.00216578	0.000472967	0.0674064	0.00798786	1.09608	0.791312	9.41821	0.000137851		0.0565925	0.0565459	9.01844e-06		0.00728765	0.709835	0.709873	3.66574e-05		20.9611
ELV1	362	5.99492e-05	0.00224246	0.000485392	0.0683935	0.00844123	1.11199	0.803083	9.55834	0.000177128		0.0564871	0.0565256	5.88343e-06		0.00759114	0.709842	0.709848	2.59982e-05		20.9401
ELV1	363	5.17167e-05	0.00217202	0.000518571	0.0672972	0.00828296	1.09549	0.791106	9.41657	0.000151564		0.056523	0.0565332	5.55655e-06		0.00756097	0.709796	0.709843	2.61704e-05		20.919
ELV1	364	6.54225e-05	0.00218837	0.000511467	0.0678218	0.00827422	1.10282	0.796427	9.47681	0.00015991		0.0565698	0.0565227	5.65585e-06		0.00750278	0.709949	0.709833	2.25828e-05		20.898
ELV1	365	6.46387e-05	0.00219215	0.000501373	0.0669969	0.00844754	1.0885	0.786318	9.35795	7.19129e-05		0.0565502	0.0565043	5.63105e-06		0.0077607	0.709896	0.709838	2.23625e-05		20.8769
ELV1	366	8.44534e-05	0.00218185	0.000504097	0.0661798	0.00848153	1.07486	0.776423	9.23954	0.000185682		0.0565123	0.0565091	4.65863e-06		0.00789086	0.709854	0.709872	2.08067e-05		20.8559
ELV1	367	7.52041e-05	0.0022269	0.000526952	0.0670394	0.00849901	1.08941	0.786789	9.3632	0.000159299		0.0564222	0.0564983	3.55297e-06		0.00780151	0.709812	0.709869	2.13894e-05		20.8349
ELV1	368	7.03901e-05	0.00217869	0.000526135	0.0664755	0.00875518	1.07902	0.779514	9.27479	0.000113287		0.0565824	0.0565129	3.42198e-06		0.00811405	0.709864	0.709875	2.13671e-05		20.8139
ELV1	369	6.14025e-05	0.0022391	0.000514397	0.0668485	0.00856044	1.08618	0.784509	9.33484	0.000131261		0.0563687	0.0565104	2.26695e-06		0.00788127	0.709853	0.709891	2.06746e-05		20.7928
ELV1	370	9.03181e-05	0.00217534	0.000481044	0.0665486	0.00847753	1.08082	0.780832	9.28954	0.000172933		0.0565632	0.0565061	1.5487e-06		0.00784363	0.710014	0.709886	1.96981e-05		20.7718
ELV1	371	8.5528e-05	0.00222017	0.000474414	0.06707	0.00849319	1.09025	0.787398	9.37058	0.000174004		0.0564285	0.0565022	1.72224e-06		0.00779013	0.709812	0.709882	1.98443e-05		20.7508
ELV1	372	6.0865e-05	0.0022168	0.000500285	0.0662399	0.00809449	1.07431	0.775816	9.23223	0.000163834		0.0564743	0.0565	1.76096e-06		0.00753459	0.7099	0.709877	2.11547e-05		20.7298
ELV1	373	7.16145e-05	0.00216792	0.000487347	0.0664743	0.00792009	1.07823	0.778659	9.26676	6.93505e-05		0.0566476	0.056511	2.52819e-06		0.00734546	0.709952	0.709891	2.09995e-05		20.7087
ELV1	374	7.95888e-05	0.00223256	0.000543997	0.0664802	0.00767821	1.07762	0.778123	9.26288	9.4799e-05		0.0564954	0.0565046	3.02629e-06		0.00712517	0.709899	0.709905	2.33936e-05		20.6877
ELV1	375	7.4831e-05	0.00218334	0.000501458	0.0662675	0.00741892	1.07595	0.776718	9.24716	0.000117923		0.0565223	0.0565138	3.19021e-06		0.0068952	0.709858	0.709897	2.64255e-05		20.6667
ELV1	376	9.60938e-05	0.00219496	0.000507359	0.0665195	0.00744113	1.08034	0.779899	9.28658	7.04525e-05		0.0565071	0.056511	3.79334e-06		0.00688774	0.709805	0.709871	2.62007e-05		20.6457
ELV1	377	6.60433e-05	0.00224248	0.000508692	0.0671472	0.00742656	1.08929	0.786476	9.36317	0.000102194		0.0564883	0.0565286	3.7084e-06		0.00681779	0.709952	0.70988	2.54272e-05		20.6246
ELV1	378	7.10187e-05	0.00218	0.000509044	0.0660146	0.00743239	1.07141	0.773701	9.21021	0.000114875		0.0565432	0.0565267	3.12216e-06		0.00693702	0.710001	0.709864	2.89209e-05		20.6036
ELV1	379	7.92e-05	0.00222522	0.000493893	0.0666457	0.00747524	1.08066	0.780065	9.28835	0.000137655		0.0565122	0.0565217	3.02503e-06		0.00691731	0.709775	0.709845	2.86511e-05		20.5826
ELV1	380	7.93655e-05	0.00222362	0.000509343	0.0668597	0.00762686	1.08515	0.783228	9.32439	8.48806e-05		0.0564696	0.056535	2.31098e-06		0.0070284	0.709758	0.70983	2.93862e-05		20.5615
ELV1	381	5.86255e-05	0.00218466	0.000514816	0.0668656	0.00768805	1.08672	0.784675	9.34118	0.000131259		0.0565327	0.0565293	2.01787e-06		0.00707454	0.709897	0.709814	3.17418e-05		20.5405
ELV1	382	7.49402e-05	0.0021898	0.000504469	0.0673539	0.00754759	1.09355	0.789347	9.39971	9.87903e-05		0.0566214	0.056523	1.31886e-06		0.0069019	0.709738	0.709804	3.35123e-05		20.5195
ELV1	383	7.0072e-05	0.00221119	0.000509413	0.0666057	0.00739877	1.08193	0.78096	9.2998	8.83479e-05		0.0564536	0.0565287	1.31268e-06		0.00683848	0.709763	0.709782	2.98357e-05		20.4985
ELV1	384	7.0104e-05	0.00220444	0.000463293	0.0674189	0.00742122	1.09443	0.789944	9.40732	7.24672e-05		0.056593	0.0565227	1.91646e-06		0.00678091	0.709749	0.709747	2.03964e-05		20.4774
ELV1	385	7.14672e-05	0.00218875	0.000479071	0.0674357	0.0073893	1.09451	0.789872	9.40644	0.000168854		0.0566419	0.0565268	1.90355e-06		0.00675121	0.709703	0.709763	2.78093e-05		20.4564
ELV1	386	6.26602e-05	0.00219046	0.00051794	0.0668288	0.00733323	1.08707	0.784563	9.34387	9.56618e-05		0.0564598	0.0565314	1.92926e-06		0.00674585	0.709707	0.709784	3.48453e-05		20.4354
ELV1	387	7.56115e-05	0.00221486	0.000514118	0.0674529	0.0073984	1.09733	0.791951	9.43116	6.82935e-05		0.0564369	0.0565275	1.98309e-06		0.00674218	0.709728	0.709766	3.29745e-05		20.4144
ELV1	388	6.22965e-05	0.00216995	0.000485658	0.0673485	0.0076889	1.09576	0.790814	9.41687	8.17872e-05		0.0565512	0.0565134	2.08616e-06		0.00701697	0.709648	0.70977	3.28393e-05		20.3934
ELV1	389	7.31995e-05	0.00221581	0.000484939	0.0677713	0.00749636	1.10244	0.795946	9.4763	8.43075e-05		0.0564769	0.0565223	1.95158e-06		0.0067998	0.709935	0.709771	3.28342e-05		20.3723
ELV1	390	7.94784e-05	0.00222691	0.000502029	0.0685127	0.00736054	1.11373	0.804086	9.57398	0.000121364		0.0565583	0.0565145	1.94812e-06		0.00660888	0.709973	0.709767	3.33974e-05		20.3513
ELV1	391	7.30146e-05	0.00221903	0.000475982	0.0682495	0.00731684	1.10998	0.80101	9.54011	0.000106355		0.0565199	0.0565158	1.82546e-06		0.00659188	0.709716	0.709779	3.28773e-05		20.3303
ELV1	392	6.77998e-05	0.00220585	0.000492468	0.0683483	0.00723262	1.11295	0.803123	9.56417	6.87774e-05		0.05649	0.0565161	1.74918e-06		0.00649858	0.709779	0.709778	3.31361e-05		20.3093
ELV1	393	7.50091e-05	0.0022183	0.000526111	0.0685931	0.00718044	1.11744	0.806429	9.60516	0.00012344		0.0564656	0.0565197	1.55159e-06		0.00642577	0.709776	0.709772	3.46302e-05		20.2882
ELV1	394	8.77079e-05	0.0021574	0.000514141	0.0673204	0.00720191	1.09622	0.791106	9.42287	9.56411e-05		0.0565514	0.0565194	1.55357e-06		0.00656977	0.709708	0.709775	3.33665e-05		20.2672
ELV1	395	6.90871e-05	0.00198092	0.00043791	0.0610139	0.0067205	0.992648	0.716496	8.53134	0.000114016		0.0565076	0.0565194	1.53564e-06		0.00677028	0.709816	0.709737	3.48905e-05		20.2462
ELV1	396	6.18926e-05	0.00219849	0.000503508	0.0689603	0.00759141	1.12136	0.809266	9.63762	0.000175979		0.0566563	0.0565303	1.50729e-06		0.00676985	0.709697	0.709723	2.60593e-05		20.2252
ELV1	397	5.93482e-05	0.00191692	0.000442508	0.0588657	0.00638275	0.957994	0.691253	8.23245	0.000126575		0.0564627	0.0565218	1.60666e-06		0.00666262	0.709668	0.709771	5.38618e-05		20.2042
ELV1	398	8.23731e-05	0.00202746	0.000449906	0.0621956	0.00681548	1.01156	0.729863	8.69065	8.53202e-05		0.0564765	0.0565133	2.03555e-06		0.00673757	0.709685	0.709823	7.55976e-05		20.1831
ELV1	399	6.86901e-05	0.00220357	0.000473986	0.0681535	0.00735726	1.10837	0.79961	9.5245	0.000128157		0.0565485	0.0565213	2.34548e-06		0.00663791	0.709553	0.709806	7.85976e-05		20.1621
ELV1	400	7.21771e-05	0.00224087	0.000565991	0.0699071	0.00768392	1.13984	0.822814	9.798	0.000172106		0.0564766	0.0565154	2.66476e-06		0.00674124	0.709833	0.709814	7.79185e-05		20.1411
ELV1	401	6.93552e-05	0.00204914	0.000465967	0.0652915	0.00701699	1.06296	0.767512	9.13391	0.000164301		0.056678	0.0565129	2.78698e-06		0.00660135	0.710195	0.709783	8.37723e-05		20.1201
ELV1	402	6.87625e-05	0.00202374	0.000453397	0.0623465	0.0067615	1.01549	0.733327	8.72504	0.000128091		0.0564265	0.0565064	2.72523e-06		0.00665833	0.710301	0.709779	8.43026e-05		20.099
ELV1	403	6.48634e-05	0.00211225	0.000489097	0.0644361	0.0064572	1.04912	0.756757	9.01613	8.14043e-05		0.0563968	0.056506	3.65526e-06		0.00615485	0.709607	0.709779	8.42014e-05		20.078
ELV1	404	8.50518e-05	0.00222522	0.000546455	0.0680449	0.00669491	1.10512	0.797301	9.49733	3.87029e-05		0.0565532	0.0565033	4.23145e-06		0.00605806	0.709781	0.709778	8.44109e-05		20.057
ELV1	405	6.50786e-05	0.00221498	0.000505569	0.0674026	0.00674318	1.0956	0.79026	9.41767	0.000136996		0.0564867	0.056505	3.82381e-06		0.00615476	0.709506	0.709782	8.33835e-05		20.0359
ELV1	406	5.34819e-05	0.00220072	0.000499533	0.0671097	0.00660431	1.09067	0.786616	9.37032	0.000112303		0.0564798	0.0564941	3.48024e-06		0.0060553	0.709658	0.709771	8.33518e-05		20.0149
ELV1	407	7.8237e-05	0.00216236	0.000544468	0.0668311	0.00712583	1.08616	0.783716	9.33429	0.000107075		0.0565847	0.0564809	3.01376e-06		0.00656059	0.709676	0.709715	6.92907e-05		19.9939
ELV1	408	8.48691e-05	0.00222591	0.000486799	0.0675182	0.00678515	1.09746	0.791738	9.43233	0.000190338		0.0564586	0.0564822	2.94668e-06		0.0061826	0.709669	0.709645	2.39391e-05		19.9729
ELV1	409	7.07764e-05	0.00224357	0.000501457	0.0674638	0.00685782	1.09572	0.790442	9.41774	0.000154389		0.0564466	0.0564909	2.7858e-06		0.00625876	0.70959	0.709677	3.60365e-05		19.9518
ELV1	410	8.31797e-05	0.00218052	0.000504374	0.0671841	0.00692017	1.09177	0.787705	9.38208	0.000111074		0.0565674	0.0564906	2.97902e-06		0.00633847	0.709724	0.709667	3.41712e-05		19.9308
ELV1	411	6.33316e-05	0.00221858	0.000479475	0.0665959	0.0071086	1.08306	0.781472	9.30849	7.83682e-05		0.0563563	0.0564951	3.43149e-06		0.00656342	0.709634	0.709713	4.00952e-05		19.9098
ELV1	412	7.0652e-05	0.00216851	0.000506656	0.0663507	0.0075369	1.07805	0.777979	9.26461	0.00014533		0.0565336	0.0565046	3.4346e-06		0.00699123	0.70961	0.709711	4.03426e-05		19.8888
ELV1	413	6.03527e-05	0.00222598	0.000558294	0.0671321	0.00790503	1.09093	0.787822	9.37745	0.000191536		0.05644	0.0565011	3.18732e-06		0.00724611	0.709922	0.709718	4.02475e-05		19.8678
ELV1	414	8.64778e-05	0.00222063	0.000492528	0.0670009	0.00781554	1.08798	0.785441	9.3531	0.000112444		0.0564926	0.056508	2.63305e-06		0.00718356	0.709684	0.70973	4.03569e-05		19.8467
ELV1	415	6.61885e-05	0.00220583	0.000488185	0.0669954	0.00832265	1.08747	0.785525	9.34737	0.000166329		0.0565503	0.0565144	2.49876e-06		0.00765322	0.709961	0.709748	3.73464e-05		19.8257
ELV1	416	6.88673e-05	0.00218731	0.000551729	0.0667705	0.00836913	1.08488	0.783389	9.32643	0.000189938		0.0565366	0.0564992	1.9607e-06		0.00771431	0.709644	0.70975	3.72556e-05		19.8047
ELV1	417	6.91847e-05	0.00213529	0.000464298	0.0652146	0.00787528	1.05851	0.764244	9.09749	0.000152779		0.0565839	0.0565104	1.53164e-06		0.00743995	0.709744	0.709752	3.65149e-05		19.7836
ELV1	418	7.06378e-05	0.00218048	0.000496952	0.0655869	0.00781117	1.06339	0.767791	9.13991	9.67448e-05		0.0565467	0.056509	2.02932e-06		0.00734555	0.709786	0.70976	3.3859e-05		19.7626
ELV1	419	7.79595e-05	0.00214188	0.000506811	0.065346	0.00793102	1.06136	0.766307	9.12116	9.64898e-05		0.056534	0.0565133	3.03362e-06		0.00747253	0.709771	0.709743	2.8665e-05		19.7416
ELV1	420	7.037e-05	0.00216513	0.000510918	0.0658166	0.00776175	1.06891	0.771656	9.1864	7.21158e-05		0.0565165	0.0565072	4.15525e-06		0.00726136	0.709743	0.709767	3.32158e-05		19.7206
ELV1	421	8.12711e-05	0.00219985	0.000508171	0.0652621	0.00771524	1.05899	0.764416	9.10126	8.12862e-05		0.0564006	0.056506	4.93358e-06		0.00728547	0.709657	0.70974	2.59159e-05		19.6996
ELV1	422	7.13182e-05	0.00219977	0.000490638	0.0659833	0.00783569	1.07064	0.772882	9.20154	0.000121339		0.0564796	0.056494	5.69627e-06		0.00731869	0.709689	0.709757	2.4294e-05		19.6786
ELV1	423	8.84636e-05	0.00218434	0.000498353	0.06596	0.00830881	1.0705	0.773072	9.20121	0.000115181		0.0565182	0.0564836	5.62461e-06		0.00776162	0.70975	0.709752	2.5153e-05		19.6575
ELV1	424	7.94896e-05	0.002187	0.000459702	0.0658341	0.0076634	1.06876	0.771802	9.18726	0.000127807		0.0564869	0.0564754	5.59438e-06		0.00717035	0.709929	0.709741	2.58739e-05		19.6365
ELV1	425	6.35691e-05	0.00219447	0.000523027	0.066236	0.0075068	1.07673	0.777181	9.25511	6.42207e-05		0.0564256	0.0564694	6.50895e-06		0.00697187	0.709689	0.70974	2.57993e-05		19.6155
ELV1	426	6.82642e-05	0.0021808	0.000460402	0.0660162	0.00740484	1.07144	0.773481	9.20993	6.33205e-05		0.0565371	0.0564679	6.92868e-06		0.0069111	0.709809	0.709756	3.03967e-05		19.5945
ELV1	427	6.51456e-05	0.0021525	0.000475458	0.064352	0.00726514	1.04527	0.754465	8.9846	0.000101246		0.0564045	0.0564754	6.22178e-06		0.00695047	0.709691	0.709778	3.03847e-05		19.5734
ELV1	428	7.01268e-05	0.00219433	0.000509899	0.0656442	0.00811441	1.06494	0.76886	9.1521	9.52544e-05		0.0564695	0.0564678	6.04633e-06		0.00761962	0.709676	0.709794	2.94955e-05		19.5524
ELV1	429	8.1091e-05	0.00220635	0.000503981	0.0655999	0.00804056	1.06366	0.768008	9.14115	9.76731e-05		0.0564573	0.056438	5.50484e-06		0.00755934	0.709764	0.709771	4.01195e-05		19.5314
ELV1	430	8.12076e-05	0.0022253	0.000474093	0.0662077	0.00750121	1.07359	0.775154	9.22816	0.000131451		0.056468	0.0564355	5.59626e-06		0.00698702	0.7099	0.709736	4.02265e-05		19.5104
ELV1	431	8.12657e-05	0.00220039	0.000486644	0.065581	0.00739937	1.06297	0.767411	9.136	7.8361e-05		0.0564992	0.0564439	9.44971e-06		0.00696103	0.709876	0.70974	3.99014e-05		19.4894
ELV1	432	6.25331e-05	0.00219267	0.000471838	0.0657585	0.00735107	1.06734	0.770647	9.17681	0.000132364		0.0564835	0.0564333	1.49022e-05		0.00688731	0.709853	0.709724	4.00001e-05		19.4683
ELV1	433	8.02593e-05	0.00225936	0.000584798	0.0667457	0.00794486	1.08223	0.780942	9.29801	8.35642e-05		0.0563965	0.0564454	1.73692e-05		0.00734119	0.709523	0.709716	4.1514e-05		19.4473
ELV1	434	6.74727e-05	0.0023318	0.000997628	0.0663435	0.0180573	1.07494	0.779894	9.23823	0.000119083		0.0561894	0.0564283	1.81982e-05		0.0167983	0.709575	0.70972	4.12858e-05		19.4263
ELV1	435	8.48999e-05	0.00224643	0.000506771	0.0664726	0.00778627	1.07717	0.7776	9.25754	7.6051e-05		0.0564598	0.0563694	1.9575e-05		0.00722847	0.709733	0.709708	4.15912e-05		19.4053
ELV1	436	6.29438e-05	0.00220269	0.000493607	0.0660301	0.00771962	1.07069	0.772857	9.20265	9.2504e-05		0.0565178	0.0563183	1.92636e-05		0.00720998	0.709651	0.709645	5.45651e-05		19.3842
ELV1	437	7.48204e-05	0.00224869	0.000517532	0.0660644	0.00746686	1.07079	0.772917	9.20653	8.80246e-05		0.0564211	0.056315	1.75823e-05		0.0069732	0.709611	0.709635	5.07554e-05		19.3632
ELV1	438	7.13233e-05	0.00221467	0.000462877	0.0667783	0.00745339	1.08325	0.781865	9.31101	7.01408e-05		0.0565376	0.0563184	1.57968e-05		0.00688061	0.709711	0.709624	4.64492e-05		19.3422
ELV1	439	7.34089e-05	0.00226328	0.000726392	0.0664336	0.00732825	1.07893	0.77861	9.27318	6.9575e-05		0.0562815	0.056303	1.16176e-05		0.00679212	0.709644	0.709647	4.642e-05		19.3211
ELV1	440	8.06321e-05	0.00250025	0.00247957	0.0665934	0.0294153	1.07654	0.785093	9.24908	0.000227658		0.055809	0.0563255	6.11743e-06		0.027324	0.709273	0.709656	4.5765e-05		19.3001
ELV1	441	6.63662e-05	0.00236225	0.00129778	0.0654315	0.00880752	1.06187	0.767052	9.12603	0.000139716		0.0559058	0.0563387	5.02753e-06		0.00829437	0.70978	0.709654	4.53842e-05		19.2791
ELV1	442	8.11234e-05	0.00217852	0.000383246	0.0650709	0.00705776	1.05588	0.762105	9.07682	0.000103009		0.0564627	0.0563237	1.09631e-05		0.00668427	0.709741	0.709653	4.54031e-05		19.2581
ELV1	443	6.60638e-05	0.00218512	0.000496838	0.0655112	0.0071859	1.06231	0.766765	9.13152	8.49719e-05		0.0565217	0.056349	1.75232e-05		0.00676439	0.709747	0.709672	4.7564e-05		19.237
ELV1	444	6.89328e-05	0.00231773	0.000787258	0.0663671	0.0167065	1.07535	0.7797	9.24047	0.000175892		0.0562263	0.0563396	2.13251e-05		0.0155359	0.709671	0.709678	4.83134e-05		19.216
ELV1	445	8.64317e-05	0.00221735	0.000469179	0.0657427	0.00722182	1.06619	0.769514	9.16455	7.3387e-05		0.0564373	0.0563521	2.34332e-05		0.00677349	0.70971	0.709702	5.26097e-05		19.195
ELV1	446	8.3321e-05	0.00219912	0.000497454	0.0662252	0.00747184	1.07298	0.77447	9.22409	6.58071e-05		0.0566054	0.0564275	2.58064e-05		0.00696363	0.709641	0.709759	2.39154e-05		19.174
ELV1	447	7.37218e-05	0.00217369	0.000490277	0.0640658	0.00708712	1.03992	0.750711	8.93968	5.20818e-05		0.0563525	0.0564813	2.73609e-05		0.0068151	0.709807	0.709769	2.67852e-05		19.153
ELV1	448	7.35441e-05	0.0021491	0.00051918	0.0656203	0.00726041	1.06319	0.767481	9.14001	5.16551e-05		0.056699	0.0564885	2.58371e-05		0.00682892	0.709763	0.709781	2.80228e-05		19.1319
ELV1	449	6.75449e-05	0.00221825	0.000508012	0.0663172	0.00772047	1.07634	0.777103	9.24927	0.000112751		0.0564346	0.056505	2.45542e-05		0.00717289	0.709893	0.709798	3.09573e-05		19.1109
ELV1	450	8.65643e-05	0.0022477	0.00052689	0.0664099	0.00758364	1.07691	0.777508	9.25675	0.00013995		0.0564183	0.0565322	1.97859e-05		0.00704202	0.709837	0.709804	2.86371e-05		19.0899
ELV1	451	7.71756e-05	0.00220389	0.000509152	0.0669926	0.00751214	1.08594	0.784052	9.33513	5.59517e-05		0.0566389	0.0565454	1.21317e-05		0.00691764	0.709879	0.709805	2.83993e-05		19.0689
ELV1	452	6.51787e-05	0.00222314	0.000540138	0.0657701	0.00754892	1.06512	0.769008	9.15465	3.61636e-05		0.0564974	0.0565306	8.06122e-06		0.00708736	0.70986	0.709802	3.05695e-05		19.0478
ELV1	453	6.85939e-05	0.00214686	0.000498849	0.0646036	0.00726963	1.04783	0.756617	9.0082	5.08801e-05		0.056542	0.0565532	6.37891e-06		0.00693781	0.709921	0.709821	3.60723e-05		19.0268
ELV1	454	6.98247e-05	0.00213895	0.000510269	0.0653093	0.00731405	1.05804	0.763758	9.09554	7.84325e-05		0.0567037	0.0565315	4.38307e-06		0.00691286	0.709733	0.709845	3.96378e-05		19.0058
ELV1	455	6.13114e-05	0.00222319	0.000460634	0.0656463	0.00736369	1.06233	0.766766	9.13052	1.27415e-05		0.0565254	0.056537	2.80802e-06		0.00693164	0.709717	0.709838	3.92865e-05		18.9848
ELV1	456	9.06969e-05	0.00221051	0.000527118	0.0659863	0.00753654	1.06793	0.770662	9.1767	0.00010539		0.0565828	0.056552	2.97341e-06		0.00705714	0.709609	0.709844	3.97386e-05		18.9638
ELV1	457	6.40403e-05	0.00215278	0.000473719	0.0647998	0.00732437	1.05289	0.760349	9.05154	3.97501e-05		0.0564419	0.0565288	2.9467e-06		0.00695644	0.709993	0.709826	4.20507e-05		18.9427
ELV1	458	6.60868e-05	0.00220972	0.000526168	0.0657401	0.00749211	1.06335	0.767838	9.13882	0.00011205		0.0566013	0.0565399	2.91084e-06		0.00704579	0.710003	0.709835	4.38032e-05		18.9217
ELV1	459	8.20304e-05	0.00220576	0.000506594	0.065166	0.00743397	1.05595	0.762364	9.07657	4.38904e-05		0.0564602	0.0565432	2.4306e-06		0.00704008	0.709829	0.709833	4.33766e-05		18.9007
ELV1	460	6.70973e-05	0.00218586	0.000472316	0.0649023	0.00758085	1.0517	0.75945	9.04031	0.000104591		0.0564957	0.0565276	2.76625e-06		0.00720821	0.709898	0.709844	4.1936e-05		18.8797
ELV1	461	6.89968e-05	0.00214155	0.000473551	0.0654802	0.00765053	1.06272	0.767037	9.13141	8.33979e-05		0.0565825	0.0565321	2.97554e-06		0.00719898	0.709697	0.709865	4.01089e-05		18.8586
ELV1	462	5.79843e-05	0.00222495	0.000490798	0.0648597	0.00766899	1.05059	0.758705	9.02982	5.80696e-05		0.0563838	0.0565321	2.26293e-06		0.00729967	0.709951	0.709901	2.91579e-05		18.8376
ELV1	463	6.72162e-05	0.0021909	0.000514853	0.0663568	0.00790139	1.07546	0.776665	9.24442	6.72485e-05		0.0566192	0.0565423	2.22663e-06		0.00734695	0.709899	0.709881	2.89639e-05		18.8166
ELV1	464	5.14297e-05	0.00215118	0.000505345	0.0653545	0.00781311	1.06059	0.765954	9.11845	8.22753e-05		0.0565785	0.0565228	2.36438e-06		0.00736675	0.709844	0.709858	2.74148e-05		18.7956
ELV1	465	7.75097e-05	0.00221581	0.000458413	0.0665254	0.00801907	1.07846	0.778799	9.26784	9.3091e-05		0.056532	0.0565246	2.10704e-06		0.0074357	0.709929	0.709847	3.05485e-05		18.7745
ELV1	466	7.07621e-05	0.00217848	0.000509905	0.0661172	0.00798907	1.07284	0.774945	9.22322	0.000108489		0.0565753	0.0565309	2.29288e-06		0.00744666	0.709968	0.709847	3.03994e-05		18.7535
ELV1	467	7.6705e-05	0.00218731	0.000481488	0.0657904	0.00789228	1.06602	0.769728	9.16259	7.92698e-05		0.0565824	0.0565326	2.73261e-06		0.00740351	0.709795	0.709874	2.77593e-05		18.7325
ELV1	468	6.92226e-05	0.00218728	0.000485332	0.0661571	0.00777778	1.07357	0.775208	9.2304	0.000120961		0.0565539	0.0565432	3.35658e-06		0.0072448	0.70977	0.70986	2.7055e-05		18.7115
ELV1	469	8.51457e-05	0.00218209	0.00048643	0.0652103	0.00763499	1.05951	0.764888	9.10714	5.28769e-05		0.0563874	0.0565289	3.30242e-06		0.00720617	0.709723	0.709869	2.97968e-05		18.6905
ELV1	470	6.56891e-05	0.00224062	0.000500979	0.0668017	0.00775519	1.08344	0.782378	9.31408	5.51286e-05		0.0564795	0.056522	3.87919e-06		0.00715796	0.709889	0.709877	3.01121e-05		18.6694
ELV1	471	7.77317e-05	0.00221249	0.000489453	0.0667292	0.00774014	1.08207	0.781469	9.302	6.59217e-05		0.0565656	0.0565161	3.99521e-06		0.00715306	0.709973	0.709864	3.02607e-05		18.6484
ELV1	472	8.20768e-05	0.00216669	0.000536149	0.0659908	0.00766243	1.07021	0.772552	9.19599	9.15109e-05		0.0566009	0.0565096	4.45333e-06		0.00715978	0.709808	0.709827	3.75978e-05		18.6274
ELV1	473	7.01258e-05	0.00219177	0.000526905	0.0657121	0.00755475	1.06589	0.769708	9.16147	9.94935e-05		0.0565001	0.0565101	4.21664e-06		0.00708776	0.709988	0.709837	3.78359e-05		18.6064
ELV1	474	7.15381e-05	0.00217622	0.000467898	0.0660146	0.00755669	1.07321	0.774974	9.22604	7.238e-05		0.0564624	0.0565038	2.84956e-06		0.00704122	0.709923	0.709835	3.8288e-05		18.5854
ELV1	475	6.43804e-05	0.00223148	0.000503295	0.0662263	0.0076254	1.073	0.774709	9.22386	0.000131496		0.0565026	0.056512	2.30392e-06		0.00710659	0.709805	0.709854	3.69577e-05		18.5643
ELV1	476	7.43615e-05	0.00221351	0.00052047	0.0665973	0.00761593	1.08167	0.780782	9.29997	4.95305e-05		0.0564673	0.0564972	1.80711e-06		0.00704091	0.709601	0.709844	3.73767e-05		18.5433
ELV1	477	7.30821e-05	0.0022106	0.000519017	0.066346	0.007677	1.07646	0.777324	9.25407	3.94261e-05		0.0565032	0.0565073	1.54571e-06		0.00713173	0.709887	0.709834	3.48203e-05		18.5223
ELV1	478	7.18323e-05	0.00222504	0.000484274	0.0670458	0.00806583	1.08632	0.784292	9.3358	9.46072e-05		0.0565886	0.0565085	1.51574e-06		0.0074249	0.70975	0.709839	3.47709e-05		18.5013
ELV1	479	6.72008e-05	0.00215874	0.00052433	0.065723	0.00777535	1.06865	0.77183	9.18801	8.47499e-05		0.0564845	0.0565001	1.53872e-06		0.00727586	0.709921	0.709826	3.07518e-05		18.4803
ELV1	480	6.20062e-05	0.00219992	0.00048748	0.0665624	0.007868	1.08116	0.780546	9.2916	6.041e-05		0.0564774	0.0565111	2.25898e-06		0.00727736	0.709783	0.709804	3.10327e-05		18.4592
ELV1	481	8.6656e-05	0.00228337	0.000517338	0.0666145	0.00801069	1.08059	0.780404	9.28926	7.74084e-05		0.056317	0.0565082	2.9017e-06		0.00741325	0.709877	0.709813	3.23755e-05		18.4382
ELV1	482	8.30173e-05	0.00213052	0.000460328	0.0662387	0.00812437	1.07584	0.777004	9.24821	8.50701e-05		0.0566763	0.0565059	3.20561e-06		0.00755167	0.70986	0.709836	2.22999e-05		18.4172
ELV1	483	7.21975e-05	0.00218505	0.000512602	0.0664818	0.00820539	1.07845	0.778978	9.27234	4.97994e-05		0.0566137	0.0565109	3.69208e-06		0.00760851	0.709853	0.709836	2.23416e-05		18.3962
ELV1	484	7.0303e-05	0.00224244	0.000531684	0.0663732	0.00826196	1.07665	0.777404	9.25368	8.56337e-05		0.0564081	0.05649	3.68511e-06		0.00767376	0.7097	0.709864	2.72073e-05		18.3751
ELV1	485	7.0814e-05	0.00223362	0.000489567	0.0681623	0.00875348	1.10627	0.799104	9.50801	8.31643e-05		0.0565838	0.0564846	4.21736e-06		0.00791263	0.709896	0.709858	2.64669e-05		18.3541
ELV1	486	6.1305e-05	0.00222384	0.000500976	0.0669085	0.00868172	1.08658	0.784962	9.34151	7.61294e-05		0.0564707	0.0564882	4.08048e-06		0.00798996	0.709832	0.709882	2.96389e-05		18.3331
ELV1	487	7.60687e-05	0.00222882	0.00048717	0.0665275	0.00871026	1.07992	0.780246	9.2843	0.000116274		0.0564418	0.0565203	4.35888e-06		0.00806567	0.709888	0.709892	3.10349e-05		18.3121
ELV1	488	7.30399e-05	0.00219165	0.000493009	0.0667186	0.00870249	1.08319	0.782692	9.31111	9.29892e-05		0.0565582	0.056508	4.33177e-06		0.00803415	0.710028	0.709885	3.25575e-05		18.2911
ELV1	489	8.47577e-05	0.00226163	0.000554225	0.066545	0.00873527	1.0795	0.779787	9.27734	0.0001386		0.0563586	0.0564823	4.05537e-06		0.00809195	0.709865	0.709882	3.31157e-05		18.27
ELV1	490	8.22928e-05	0.00224414	0.000490157	0.0666053	0.0088074	1.0808	0.781089	9.29235	0.000107318		0.0564252	0.0564961	4.14563e-06		0.00814893	0.710024	0.709877	3.6354e-05		18.249
ELV1	491	7.10829e-05	0.00224036	0.000499083	0.0664733	0.00865004	1.07707	0.77835	9.26178	9.96032e-05		0.0565166	0.0564803	4.82298e-06		0.00803112	0.709975	0.709897	4.27284e-05		18.228
ELV1	492	4.71879e-05	0.00219613	0.000483637	0.0663354	0.00856845	1.07367	0.775471	9.22781	7.79043e-05		0.0566699	0.0564866	5.47855e-06		0.00798053	0.709791	0.709891	4.43807e-05		18.2069
ELV1	493	7.64829e-05	0.00219645	0.000503122	0.0660466	0.00863874	1.07114	0.773813	9.20854	0.000133017		0.0565419	0.0564834	5.56039e-06		0.00806504	0.709818	0.709895	4.45702e-05		18.1859
ELV1	494	6.70676e-05	0.00219053	0.000494255	0.0742979	0.0303076	1.22374	0.891159	10.502	0.000180177		0.0563307	0.0564833	5.77212e-06		0.0247664	0.70965	0.709875	4.23469e-05		18.1649
ELV1	495	7.5435e-05	0.00228127	0.000498247	0.0712462	0.0135998	1.16184	0.841918	10.0016	0.000469462		0.0565595	0.0565178	5.47851e-06		0.0117054	0.7101	0.709875	4.23606e-05		18.1439
ELV1	496	7.37487e-05	0.00222141	0.000490658	0.0659164	0.00888645	1.06985	0.772951	9.19799	-6.57914e-06		0.0564104	0.0565223	5.99372e-06		0.00830624	0.709765	0.70985	3.97672e-05		18.1228
ELV1	497	7.86836e-05	0.00226519	0.000502317	0.0666699	0.0089915	1.07861	0.779506	9.27401	7.91404e-05		0.0565396	0.056522	5.55539e-06		0.00833616	0.709932	0.709812	4.43295e-05		18.1018
ELV1	498	5.90222e-05	0.00223838	0.000500931	0.0664689	0.00888268	1.07884	0.779425	9.27391	9.74273e-05		0.0564064	0.0565161	5.31738e-06		0.00823358	0.70983	0.709841	5.16559e-05		18.0808
ELV1	499	7.58009e-05	0.00221053	0.000483611	0.0662216	0.00876453	1.07299	0.775173	9.22284	5.98812e-05		0.0565577	0.0564971	4.74361e-06		0.00816832	0.709861	0.709829	5.35812e-05		18.0598
ELV1	500	9.24762e-05	0.00219657	0.000478143	0.0665627	0.00867881	1.07697	0.778047	9.26028	7.22101e-05		0.0567378	0.0565258	3.62881e-06		0.00805858	0.709779	0.709849	4.97568e-05		18.0387
ELV1	501	8.78558e-05	0.00224053	0.000513602	0.0669855	0.00892082	1.08647	0.784557	9.33678	8.85869e-05		0.0564747	0.0565185	3.83358e-06		0.00821082	0.709596	0.70983	4.21343e-05		18.0177
ELV1	502	6.83602e-05	0.00221395	0.000483193	0.0659981	0.00914369	1.06966	0.773201	9.19501	6.95996e-05		0.0565137	0.056526	3.99812e-06		0.00854822	0.710081	0.709831	4.19982e-05		17.9967
ELV1	503	7.17621e-05	0.00222706	0.000506442	0.0668387	0.00963235	1.08231	0.782037	9.30278	5.34117e-05		0.0566044	0.0565339	4.00564e-06		0.00889978	0.709699	0.70982	4.04808e-05		17.9757
ELV1	504	6.22974e-05	0.0022239	0.000533768	0.0657752	0.00954109	1.06834	0.772131	9.18291	0.000121548		0.0563335	0.0565402	4.01804e-06		0.00893074	0.709853	0.709835	4.35163e-05		17.9546
ELV1	505	7.25757e-05	0.00225871	0.000532308	0.0675204	0.00926638	1.09222	0.789316	9.38955	0.000106655		0.056646	0.0565356	3.22237e-06		0.00848398	0.709909	0.70984	4.41439e-05		17.9336
ELV1	506	8.98168e-05	0.0023195	0.000518321	0.0690697	0.00927816	1.11987	0.808993	9.62576	0.000106981		0.0564795	0.0565125	3.29972e-06		0.00828502	0.709773	0.709846	4.36266e-05		17.9126
ELV1	507	0.00010128	0.00229017	0.000527398	0.0685111	0.00902818	1.11146	0.803009	9.55596	7.32492e-05		0.0564932	0.0565254	3.90788e-06		0.0081228	0.709824	0.709859	3.67831e-05		17.8916
ELV1	508	5.31025e-05	0.0022745	0.000566044	0.0674063	0.00885366	1.08967	0.787415	9.36808	0.000113326		0.0566258	0.0565323	4.68956e-06		0.00812509	0.709979	0.709841	2.82077e-05		17.8705
ELV1	509	6.53972e-05	0.00227843	0.000524534	0.0681332	0.00874292	1.1054	0.798556	9.50199	3.03718e-05		0.0564756	0.0565087	5.45997e-06		0.00790928	0.709912	0.709836	3.17086e-05		17.8495
ELV1	510	8.37084e-05	0.00228135	0.000492994	0.0689375	0.0089128	1.11914	0.808388	9.61943	5.5978e-05		0.056508	0.0565188	6.11192e-06		0.007964	0.709834	0.709835	3.16764e-05		17.8285
ELV1	511	6.83388e-05	0.00212059	0.000511281	0.0635811	0.00855668	1.0315	0.74504	8.86463	9.51517e-05		0.0564828	0.0565037	5.70068e-06		0.0082954	0.709725	0.709819	3.16762e-05		17.8074
ELV1	512	5.40221e-05	0.00216165	0.000536897	0.0648382	0.00874	1.04955	0.758325	9.02072	8.97195e-05		0.0566176	0.0564974	6.46175e-06		0.00832739	0.709905	0.709812	3.32168e-05		17.7864
ELV1	513	6.83016e-05	0.00218391	0.000496177	0.0659672	0.00891984	1.06942	0.772461	9.19288	8.06022e-05		0.0565894	0.0564879	6.22568e-06		0.00834083	0.709643	0.709799	3.53061e-05		17.7654
ELV1	514	8.06325e-05	0.00220934	0.000513166	0.0652529	0.00879452	1.05937	0.765335	9.10488	0.000102923		0.0563445	0.0564754	5.88398e-06		0.00830169	0.709846	0.709776	2.93034e-05		17.7444
ELV1	515	6.8059e-05	0.00223033	0.000513858	0.0664241	0.00891037	1.07756	0.778358	9.26131	9.02628e-05		0.0564446	0.0564885	6.0715e-06		0.00826899	0.709745	0.709759	2.51537e-05		17.7234
ELV1	516	8.96484e-05	0.00220281	0.000483005	0.0660047	0.00869945	1.07093	0.773488	9.20476	6.46982e-05		0.0564801	0.0564727	4.6805e-06		0.00812326	0.709712	0.70975	2.37176e-05		17.7023
ELV1	517	7.40901e-05	0.00218716	0.000462762	0.065547	0.00851929	1.065	0.769178	9.15496	8.20578e-05		0.05641	0.0564776	4.16343e-06		0.00799937	0.709691	0.709775	3.21968e-05		17.6813
ELV1	518	7.05318e-05	0.00220691	0.000514542	0.0648269	0.00855886	1.05107	0.759224	9.03492	0.000125759		0.0563888	0.0564578	3.6515e-06		0.00814297	0.709743	0.709768	2.99392e-05		17.6603
ELV1	519	6.69814e-05	0.00219594	0.000483332	0.0651567	0.00886204	1.0561	0.763042	9.08011	7.95345e-05		0.056488	0.05646	3.56544e-06		0.00839127	0.709742	0.709792	2.81674e-05		17.6392
ELV1	520	6.97277e-05	0.00214827	0.000516125	0.064459	0.00952104	1.04319	0.753807	8.96406	0.000152338		0.0566195	0.0564809	4.34984e-06		0.00912689	0.709747	0.709775	2.94814e-05		17.6182
ELV1	521	8.7731e-05	0.00218526	0.000489397	0.0642612	0.00988978	1.04315	0.754339	8.96779	0.000170446		0.0563348	0.0564926	4.89246e-06		0.00948064	0.709972	0.709784	2.97381e-05		17.5972
ELV1	522	9.37657e-05	0.00224598	0.000515534	0.0671004	0.00951132	1.08716	0.785598	9.34359	0.000101464		0.0565362	0.0564808	4.83041e-06		0.00874876	0.709844	0.709786	2.92278e-05		17.5762
ELV1	523	5.8371e-05	0.00228488	0.000483794	0.0679979	0.00973407	1.10431	0.79822	9.49485	6.93855e-05		0.0564003	0.0564849	4.8619e-06		0.00881466	0.709878	0.709806	2.8818e-05		17.5552
ELV1	524	7.97923e-05	0.00229789	0.000519718	0.0687797	0.00995481	1.11346	0.804628	9.57259	5.55141e-05		0.0566132	0.0565023	4.01019e-06		0.00894044	0.70968	0.709823	2.97107e-05		17.5342
ELV1	525	7.23473e-05	0.00224193	0.000497543	0.0675663	0.0092863	1.0953	0.791409	9.41504	8.31506e-05		0.0565746	0.0565032	3.46071e-06		0.00847834	0.709831	0.709826	2.90087e-05		17.5131
ELV1	526	7.66862e-05	0.00228619	0.000521929	0.0674636	0.00883921	1.09125	0.788345	9.38338	0.000113321		0.0565732	0.0564877	3.16186e-06		0.0081001	0.709733	0.709822	3.04247e-05		17.4921
ELV1	527	6.74264e-05	0.00230963	0.00048768	0.0672459	0.00857039	1.08978	0.787206	9.36715	6.12722e-05		0.0563503	0.0564914	3.25388e-06		0.00786431	0.709891	0.709805	2.54421e-05		17.4711
ELV1	528	8.12401e-05	0.00245205	0.000561492	0.0726918	0.00924196	1.17862	0.851437	10.1318	7.74563e-05		0.0564544	0.0564971	4.04933e-06		0.00784137	0.709914	0.709806	2.5641e-05		17.4501
ELV1	529	7.55927e-05	0.00235586	0.000531061	0.0707373	0.00892106	1.14659	0.828264	9.86027	8.89195e-05		0.0565808	0.056515	4.497e-06		0.00778055	0.709769	0.709782	2.90238e-05		17.429
ELV1	530	8.79058e-05	0.00236445	0.000547505	0.0709291	0.00900583	1.15074	0.831038	9.8918	0.000108534		0.0564981	0.0564953	4.72211e-06		0.00782609	0.709708	0.709814	3.3784e-05		17.408
ELV1	531	8.16769e-05	0.00236548	0.000534279	0.0691332	0.00862187	1.11941	0.808598	9.62575	3.17388e-05		0.056449	0.0564872	5.29668e-06		0.00770217	0.7098	0.709824	3.57742e-05		17.387
ELV1	532	6.62902e-05	0.00225472	0.00045947	0.0661616	0.00817563	1.07325	0.775281	9.22891	8.75865e-05		0.0563747	0.0564675	5.73059e-06		0.00761766	0.709854	0.709816	3.86917e-05		17.3659
ELV1	533	8.22919e-05	0.00217245	0.000471671	0.0644848	0.00791001	1.04288	0.752931	8.96369	7.08976e-05		0.0565992	0.0564724	5.80304e-06		0.00758477	0.709639	0.709793	4.05087e-05		17.3449
ELV1	534	7.58386e-05	0.00216911	0.000511715	0.064981	0.00806158	1.05218	0.760087	9.04419	9.65368e-05		0.0565968	0.0564723	5.4995e-06		0.00766175	0.71	0.709772	3.89793e-05		17.3239
ELV1	535	7.51783e-05	0.0021703	0.000477978	0.0634737	0.00792082	1.02852	0.742983	8.84187	3.91233e-05		0.0563974	0.0564585	3.68817e-06		0.00770118	0.709931	0.70976	4.0879e-05		17.3029
ELV1	536	5.96697e-05	0.00213687	0.000474872	0.0628773	0.00796624	1.01765	0.734756	8.7451	0.000105108		0.0564846	0.0564619	2.90063e-06		0.00782807	0.709655	0.709772	4.09479e-05		17.2819
ELV1	537	6.8005e-05	0.00215397	0.00050061	0.0619557	0.00797595	1.00243	0.723922	8.61658	8.16393e-05		0.0563571	0.0564668	2.34362e-06		0.00795661	0.709662	0.709752	4.45671e-05		17.2609
ELV1	538	5.93509e-05	0.00217049	0.000468959	0.0628856	0.00808222	1.01754	0.734864	8.74633	0.000148592		0.0564046	0.056484	2.44839e-06		0.00794294	0.709704	0.709745	4.3369e-05		17.2398
ELV1	539	7.42629e-05	0.00214057	0.00043429	0.0623751	0.00796745	1.009	0.728579	8.67185	6.28693e-05		0.0564527	0.0564704	2.46473e-06		0.00789637	0.709649	0.709757	4.17493e-05		17.2188
ELV1	540	8.98631e-05	0.0021333	0.000552423	0.0611061	0.00779004	0.987053	0.713015	8.48573	0.000193109		0.0564295	0.0564633	2.66681e-06		0.00789222	0.709829	0.709718	3.39401e-05		17.1978
ELV1	541	7.81519e-05	0.00211948	0.000520222	0.0617706	0.00795045	0.99765	0.720301	8.57311	0.000108892		0.0565351	0.0564613	3.73386e-06		0.00796918	0.709591	0.709705	2.63566e-05		17.1768
ELV1	542	6.16171e-05	0.00213261	0.000498505	0.0615472	0.00781809	0.993478	0.717486	8.53809	0.000112904		0.0565034	0.0564608	4.54791e-06		0.00786941	0.70979	0.709699	2.78535e-05		17.1557
ELV1	543	7.77167e-05	0.00212285	0.000469268	0.0614379	0.00785682	0.991109	0.715798	8.51854	2.83629e-05		0.0565634	0.0564731	4.98431e-06		0.0079273	0.709756	0.70972	3.19699e-05		17.1347
ELV1	544	7.85867e-05	0.00216334	0.000490167	0.0617223	0.00799988	0.995953	0.719212	8.56063	2.62778e-05		0.0564501	0.0564783	5.50277e-06		0.00803239	0.709612	0.709719	3.20221e-05		17.1137
ELV1	545	7.60334e-05	0.00212877	0.0004896	0.0612397	0.00793296	0.987739	0.713372	8.48787	8.81063e-05		0.0565189	0.056497	5.63407e-06		0.00803144	0.709796	0.709715	3.32927e-05		17.0927
ELV1	546	7.40003e-05	0.00213121	0.000470734	0.0607105	0.00779635	0.980626	0.708067	8.42801	0.000126956		0.0563752	0.056501	5.39427e-06		0.00795038	0.709605	0.709703	3.08009e-05		17.0717
ELV1	547	6.98226e-05	0.00212925	0.000491839	0.0611282	0.00782938	0.98668	0.712746	8.48127	7.2376e-05		0.0564789	0.0564992	4.61162e-06		0.00793508	0.709866	0.709707	2.94699e-05		17.0507
ELV1	548	6.96911e-05	0.00218363	0.000525857	0.0615948	0.0078992	0.991784	0.716289	8.5255	6.13797e-05		0.0564924	0.0565023	3.43808e-06		0.00796464	0.709696	0.709699	2.8036e-05		17.0296
ELV1	549	5.91004e-05	0.00216568	0.000471516	0.0612521	0.00791414	0.98726	0.712996	8.48763	7.94789e-05		0.056462	0.0564984	2.40403e-06		0.00801627	0.709607	0.709711	3.25798e-05		17.0086
ELV1	550	6.55094e-05	0.00213639	0.000480923	0.0611952	0.00805417	0.984414	0.711076	8.46229	5.35372e-05		0.0566583	0.0565011	1.13827e-06		0.00818168	0.709715	0.709719	3.07909e-05		16.9876
ELV1	551	7.89769e-05	0.00218763	0.000478687	0.0613034	0.00822325	0.986647	0.712677	8.48182	5.36551e-05		0.0564729	0.0564969	1.63393e-06		0.00833453	0.709629	0.709727	3.38673e-05		16.9665
ELV1	552	7.34786e-05	0.00216994	0.000483264	0.0605397	0.00800632	0.972974	0.702812	8.36357	8.69228e-05		0.0565157	0.0565071	1.7045e-06		0.00822871	0.709713	0.709745	3.12804e-05		16.9455
ELV1	553	6.51902e-05	0.0021594	0.000516262	0.0606752	0.00794316	0.975648	0.704854	8.38627	3.8747e-05		0.0565374	0.0565013	1.91941e-06		0.00814143	0.709871	0.709735	2.84321e-05		16.9245
ELV1	554	6.27879e-05	0.00211998	0.000465583	0.0597019	0.00795021	0.960618	0.6939	8.25761	3.89075e-05		0.056521	0.056507	2.23226e-06		0.00827614	0.709697	0.709726	3.10219e-05		16.9035
ELV1	555	7.86159e-05	0.00218433	0.000462085	0.0603661	0.00837811	0.969465	0.700546	8.33223	7.82216e-05		0.0564791	0.0565142	2.54508e-06		0.008642	0.709875	0.709754	3.16636e-05		16.8824
ELV1	556	6.37843e-05	0.00218405	0.000486342	0.0604123	0.00816591	0.9706	0.701253	8.34353	8.48668e-05		0.0564736	0.0564978	2.55169e-06		0.00841326	0.709783	0.709725	4.60197e-05		16.8614
ELV1	557	7.87164e-05	0.00213267	0.000476158	0.0595334	0.00809158	0.957095	0.69138	8.22479	5.10226e-05		0.0564864	0.0564933	2.58766e-06		0.0084543	0.709764	0.709718	4.78501e-05		16.8404
ELV1	558	6.17856e-05	0.0021705	0.000459931	0.0596704	0.00803474	0.958727	0.692438	8.24017	5.80239e-05		0.056416	0.0564905	2.5046e-06		0.00838063	0.709608	0.709711	4.84384e-05		16.8194
ELV1	559	7.30926e-05	0.00213059	0.000514566	0.0598878	0.00796697	0.963005	0.695881	8.27986	0.00010644		0.0565547	0.0564885	2.57006e-06		0.00827303	0.709886	0.709691	4.51783e-05		16.7984
ELV1	560	7.39969e-05	0.0021707	0.000548189	0.060469	0.00815972	0.971446	0.701571	8.35239	5.81887e-05		0.0565408	0.056502	2.80404e-06		0.00839956	0.709421	0.709693	4.5252e-05		16.7774
ELV1	561	6.90738e-05	0.00220924	0.00047166	0.0608973	0.00811417	0.977568	0.705921	8.4009	0.000104096		0.0564779	0.0564948	2.14543e-06		0.00830037	0.709566	0.709683	4.17013e-05		16.7563
ELV1	562	7.29944e-05	0.00222586	0.000498943	0.0614654	0.00810263	0.988114	0.713665	8.49364	0.000113685		0.056424	0.0564938	2.22354e-06		0.00820009	0.709643	0.709661	4.15703e-05		16.7353
ELV1	563	7.92223e-05	0.00215495	0.000501316	0.0601102	0.00840105	0.966535	0.698276	8.30784	0.000121558		0.0564846	0.0564913	2.20149e-06		0.00869193	0.709665	0.709653	4.01096e-05		16.7143
ELV1	564	5.88266e-05	0.00216426	0.000486394	0.060416	0.00843128	0.970968	0.701509	8.34555	7.06298e-05		0.0565156	0.0565118	2.10756e-06		0.00868338	0.709717	0.709669	4.13539e-05		16.6933
ELV1	565	7.3373e-05	0.00215707	0.000522507	0.0606978	0.00788487	0.974193	0.703783	8.37597	9.96892e-05		0.0566688	0.0564937	2.20902e-06		0.00809375	0.709774	0.709668	4.04505e-05		16.6722
ELV1	566	6.72664e-05	0.00223641	0.000469641	0.060987	0.00778907	0.979116	0.706964	8.41559	4.8655e-05		0.0564004	0.0565018	2.38258e-06		0.00795521	0.709566	0.709696	2.98122e-05		16.6512
ELV1	567	7.02612e-05	0.00219113	0.000506256	0.0606924	0.00774645	0.975461	0.704478	8.38518	0.000114988		0.0564621	0.0564966	3.50698e-06		0.00794132	0.709683	0.709733	3.50607e-05		16.6302
ELV1	568	7.54912e-05	0.0022336	0.000513024	0.0606929	0.00785658	0.973103	0.70294	8.36557	8.50851e-05		0.0564595	0.056499	3.77369e-06		0.00807374	0.70977	0.709752	3.48496e-05		16.6092
ELV1	569	7.06499e-05	0.00214711	0.000476714	0.0601913	0.00766182	0.965792	0.697649	8.30145	9.06674e-05		0.0566412	0.0564865	3.9793e-06		0.0079332	0.70987	0.709768	3.40416e-05		16.5882
ELV1	570	9.94575e-05	0.00222017	0.000542518	0.060763	0.00819227	0.977008	0.705827	8.39948	0.000148343		0.0563555	0.0564861	3.4363e-06		0.00838506	0.709701	0.709797	4.07463e-05		16.5671
ELV1	571	5.99512e-05	0.00219796	0.000478667	0.0612014	0.0078329	0.981785	0.709456	8.44277	9.50818e-05		0.05663	0.0564699	3.72263e-06		0.00797823	0.709944	0.709799	4.067e-05		16.5461
ELV1	572	6.31026e-05	0.00219647	0.000469454	0.0605464	0.00771573	0.973326	0.703124	8.36784	8.01498e-05		0.0564208	0.056479	3.20453e-06		0.00792718	0.709835	0.709837	3.36588e-05		16.5251
ELV1	573	7.18886e-05	0.00217203	0.000461936	0.059885	0.00759505	0.962226	0.695088	8.27255	3.55077e-05		0.0564506	0.056479	3.46131e-06		0.00789321	0.709824	0.709846	3.03085e-05		16.504
ELV1	574	7.94695e-05	0.00221114	0.00051853	0.0601994	0.00767858	0.967445	0.699058	8.31756	6.81007e-05		0.056347	0.0564751	2.6227e-06		0.00793697	0.710005	0.709857	2.92646e-05		16.483
ELV1	575	5.61683e-05	0.00215052	0.00045171	0.0596486	0.00753715	0.958091	0.69204	8.23653	7.56969e-05		0.0565119	0.0564696	2.50204e-06		0.00786684	0.709793	0.709817	4.78414e-05		16.462
ELV1	576	8.49632e-05	0.00212333	0.000479436	0.0587981	0.00747961	0.944664	0.682533	8.12165	0.000142036		0.0564896	0.0564778	2.08184e-06		0.00791775	0.709948	0.709812	4.9651e-05		16.441
ELV1	577	6.23388e-05	0.00212144	0.000494437	0.0591879	0.00747864	0.951592	0.68731	8.18052	0.00010151		0.0565008	0.0564593	2.21475e-06		0.00785908	0.709765	0.70979	4.80427e-05		16.42
ELV1	578	7.3556e-05	0.00218704	0.00050606	0.0597507	0.0077042	0.958763	0.692713	8.24318	4.27501e-05		0.0564617	0.0564705	2.11711e-06		0.00803556	0.709882	0.709783	4.77951e-05		16.399
ELV1	579	6.76032e-05	0.00217062	0.000488912	0.0588625	0.0074336	0.944295	0.681803	8.11861	3.50995e-05		0.0564168	0.0564643	2.02129e-06		0.00787212	0.709477	0.709804	5.40415e-05		16.3779
ELV1	580	8.63251e-05	0.00212902	0.000507252	0.0589928	0.00738578	0.946399	0.683472	8.13703	0.000100183		0.0565807	0.056476	1.99144e-06		0.00780409	0.709645	0.709807	5.52145e-05		16.3569
ELV1	581	6.59016e-05	0.00211864	0.000440155	0.0582504	0.00721429	0.935448	0.675492	8.04027	0.000104915		0.0564459	0.0564802	1.97908e-06		0.00771212	0.709721	0.709794	5.69186e-05		16.3359
ELV1	582	6.84642e-05	0.00213966	0.000488809	0.0585388	0.00729366	0.939959	0.678872	8.08043	6.67332e-05		0.056426	0.0564713	2.22184e-06		0.00775955	0.70977	0.709777	5.42896e-05		16.3148
ELV1	583	6.17136e-05	0.00216643	0.000483428	0.0587646	0.00709598	0.940745	0.67969	8.08905	5.65446e-05		0.0565444	0.0564754	1.89015e-06		0.00754293	0.710035	0.709788	5.50826e-05		16.2938
ELV1	584	6.51152e-05	0.00213029	0.000532823	0.0581747	0.00695402	0.934314	0.674826	8.02955	5.09061e-05		0.0563829	0.0564713	2.05301e-06		0.00744292	0.710032	0.709781	5.41767e-05		16.2728
ELV1	585	8.49493e-05	0.00213496	0.000487191	0.0583556	0.00705339	0.936116	0.675928	8.04765	6.83084e-05		0.056475	0.0564718	1.90676e-06		0.00753474	0.709669	0.709819	4.2632e-05		16.2518
ELV1	586	7.74666e-05	0.00212627	0.000477385	0.0591006	0.00706431	0.948593	0.684942	8.15339	7.78209e-05		0.0565584	0.056459	2.89198e-06		0.00744714	0.709775	0.709846	3.87108e-05		16.2307
ELV1	587	7.44601e-05	0.0021332	0.000436306	0.0586688	0.0070381	0.943026	0.680987	8.10474	4.8241e-05		0.0563921	0.0564691	4.64079e-06		0.00746332	0.709873	0.709866	3.66643e-05		16.2097
ELV1	588	7.81929e-05	0.00214698	0.000490341	0.0597145	0.00726733	0.958554	0.692152	8.23745	6.17028e-05		0.056546	0.056479	4.80171e-06		0.00758155	0.709809	0.709887	3.64981e-05		16.1887
ELV1	589	6.83621e-05	0.00215755	0.000492548	0.059745	0.00700328	0.961026	0.693995	8.26149	6.1045e-05		0.0564161	0.0564757	5.34577e-06		0.00728729	0.709863	0.709894	4.04419e-05		16.1677
ELV1	590	8.05519e-05	0.00218106	0.000463565	0.0596312	0.00692381	0.957204	0.691168	8.22637	8.69384e-05		0.0564221	0.0564946	5.49863e-06		0.00723337	0.709914	0.709893	3.99738e-05		16.1467
ELV1	591	5.72606e-05	0.0021604	0.000448266	0.0597851	0.00683622	0.961512	0.694455	8.26847	0.000121573		0.0564403	0.0565109	5.56978e-06		0.00710987	0.709922	0.70994	3.80004e-05		16.1256
ELV1	592	7.60704e-05	0.00210938	0.000505456	0.0592744	0.00689652	0.953008	0.688333	8.1934	3.65438e-05		0.056557	0.0564928	4.78116e-06		0.00723658	0.709978	0.709967	3.45948e-05		16.1046
ELV1	593	7.17839e-05	0.00212364	0.000505885	0.0597748	0.00668921	0.961648	0.694596	8.2677	3.99974e-05		0.0565344	0.0565045	4.1821e-06		0.00695598	0.71011	0.709982	3.32672e-05		16.0836
ELV1	594	6.97091e-05	0.00215765	0.000485416	0.0599288	0.00671419	0.96265	0.695152	8.27429	7.67428e-05		0.0565086	0.0565024	4.28775e-06		0.0069747	0.710019	0.709999	2.72448e-05		16.0626
ELV1	595	7.48979e-05	0.00211453	0.000463099	0.0595478	0.00665707	0.957278	0.691521	8.23152	0.000146336		0.0565901	0.0565057	3.15756e-06		0.00695416	0.710134	0.710035	3.10219e-05		16.0415
ELV1	596	7.76575e-05	0.00212438	0.000500094	0.0602306	0.00658915	0.967676	0.698785	8.31834	8.18809e-05		0.0566552	0.0565106	2.79699e-06		0.00680925	0.710051	0.710056	2.87898e-05		16.0205
ELV1	597	7.27707e-05	0.00217346	0.000465571	0.0599214	0.00642943	0.964157	0.696132	8.28736	6.47092e-05		0.0563591	0.0565135	2.94756e-06		0.00666845	0.710023	0.710083	2.75196e-05		15.9995
ELV1	598	6.7132e-05	0.00210801	0.000449033	0.0596157	0.00637596	0.959628	0.692791	8.248	0.00018723		0.0565207	0.0565253	3.30329e-06		0.0066442	0.709978	0.710106	2.71742e-05		15.9784
ELV1	599	6.35419e-05	0.00214541	0.000504983	0.0605289	0.00629058	0.974275	0.703637	8.37624	8.24656e-05		0.0565225	0.0565176	3.66407e-06		0.00645668	0.710226	0.710088	3.22741e-05		15.9574
ELV1	600	7.5171e-05	0.00216516	0.000501868	0.0603696	0.00612724	0.971186	0.701158	8.34765	1.46694e-05		0.0564523	0.0565103	3.65366e-06		0.00630903	0.710119	0.710113	3.57831e-05		15.9364
ELV1	601	6.21502e-05	0.00217385	0.000506297	0.0612145	0.00604777	0.98565	0.711619	8.47226	0.000113354		0.056477	0.0564997	4.28187e-06		0.00613582	0.710194	0.71011	3.57079e-05		15.9154
ELV1	602	7.50967e-05	0.00216285	0.000469005	0.0609836	0.00595362	0.982261	0.709176	8.44369	6.93938e-05		0.0564714	0.0564872	4.33282e-06		0.00606114	0.710204	0.710131	3.78631e-05		15.8943
ELV1	603	5.93771e-05	0.0021166	0.00047177	0.0609329	0.00577348	0.980077	0.707183	8.42303	8.88187e-05		0.0566874	0.0564918	4.24756e-06		0.00589084	0.709931	0.710167	4.32089e-05		15.8733
ELV1	604	7.02462e-05	0.00217496	0.000459253	0.0619101	0.0057901	0.999154	0.721459	8.59188	0.000108611		0.0564489	0.0565033	3.25048e-06		0.005795	0.710268	0.710224	5.2056e-05		15.8523
ELV1	605	7.77724e-05	0.00223233	0.000474778	0.0630842	0.00585487	1.01742	0.734438	8.74824	3.6973e-05		0.0564293	0.0564843	3.01683e-06		0.00575462	0.710109	0.710234	5.31408e-05		15.8313
ELV1	606	6.57333e-05	0.00223416	0.000486204	0.0633164	0.0057588	1.02058	0.736774	8.77408	7.57863e-05		0.0564733	0.056494	2.87654e-06		0.00564265	0.710259	0.710247	5.15744e-05		15.8103
ELV1	607	6.95536e-05	0.00200073	0.000478645	0.0584377	0.00527094	0.944499	0.681838	8.11749	4.94994e-05		0.0565178	0.0564931	2.68011e-06		0.00558068	0.710384	0.71023	5.59039e-05		15.7892
ELV1	608	6.29395e-05	0.00195974	0.000450014	0.0573797	0.00553394	0.929001	0.670776	7.98039	0.000118874		0.0564092	0.0564963	2.83963e-06		0.00595687	0.710546	0.710219	5.76688e-05		15.7682
ELV1	609	7.56823e-05	0.00213452	0.000518127	0.0641566	0.00610383	1.03811	0.749458	8.92143	0.000131267		0.0566473	0.0564772	3.57134e-06		0.00587974	0.710331	0.710239	4.9293e-05		15.7472
ELV1	610	7.39504e-05	0.00212747	0.000510491	0.0594536	0.00537982	0.959562	0.692779	8.25157	0.000100564		0.0563129	0.0564758	3.09869e-06		0.00560654	0.710241	0.710232	4.94207e-05		15.7262
ELV1	611	8.25966e-05	0.0021824	0.000480059	0.0645753	0.00592147	1.04417	0.753308	8.97067	8.80241e-05		0.0565601	0.0564883	4.36873e-06		0.00567097	0.710029	0.710231	4.94797e-05		15.7051
ELV1	612	7.91817e-05	0.0023805	0.00053634	0.0693146	0.00605456	1.12179	0.809739	9.64899	6.53526e-05		0.056467	0.0564797	4.27327e-06		0.00539722	0.710088	0.710206	5.42953e-05		15.6841
ELV1	613	8.40187e-05	0.00228288	0.000522476	0.0660389	0.00584759	1.06664	0.769823	9.17003	8.2851e-05		0.0565057	0.056466	4.09068e-06		0.00548228	0.710139	0.710168	5.35591e-05		15.6631
ELV1	614	7.77075e-05	0.00216892	0.000487836	0.0639302	0.005642	1.03549	0.747385	8.90228	6.04669e-05		0.0564778	0.0564759	3.78092e-06		0.00544861	0.710189	0.710117	3.44235e-05		15.6421
ELV1	615	5.17035e-05	0.00226786	0.000506916	0.065173	0.00571586	1.053	0.759886	9.05185	2.52546e-05		0.0564336	0.0564521	4.26577e-06		0.00542815	0.710107	0.71009	2.52035e-05		15.6211
ELV1	616	7.59225e-05	0.0022687	0.000529763	0.0677169	0.00600312	1.09697	0.791618	9.43221	0.000121922		0.0565662	0.0564654	4.61938e-06		0.00547248	0.710003	0.710079	1.97657e-05		15.6001
ELV1	617	7.42869e-05	0.00230885	0.00050806	0.0674666	0.00601489	1.09328	0.788838	9.39719	0.00015121		0.0563793	0.0564622	3.74868e-06		0.00550168	0.710009	0.710096	2.21422e-05		15.579
ELV1	618	6.97142e-05	0.0023187	0.000497685	0.0674324	0.00591431	1.09262	0.788458	9.39403	6.7805e-05		0.056367	0.0564521	3.5404e-06		0.00541296	0.710035	0.710091	2.29213e-05		15.558
ELV1	619	6.49685e-05	0.00218129	0.000489997	0.0647224	0.00578221	1.04813	0.756293	9.0085	0.000145981		0.0565182	0.0564471	3.5531e-06		0.00551667	0.710057	0.710088	2.24252e-05		15.537
ELV1	620	6.41419e-05	0.00234157	0.000545959	0.0683238	0.0059882	1.10715	0.799052	9.51892	0.000109867		0.0563854	0.0564449	2.5553e-06		0.00540864	0.710134	0.710078	1.94493e-05		15.516
ELV1	621	7.92219e-05	0.00212866	0.00047962	0.0627739	0.0055371	1.01702	0.734007	8.74221	7.16761e-05		0.0564588	0.0564545	2.555e-06		0.00544443	0.710199	0.710079	1.9696e-05		15.4949
ELV1	622	8.17292e-05	0.00216157	0.000481933	0.0649079	0.0056933	1.05249	0.759358	9.04563	0.000130717		0.0565247	0.0564396	3.21544e-06		0.00540934	0.710037	0.710105	2.50804e-05		15.4739
ELV1	623	7.73284e-05	0.00215415	0.000440963	0.0633551	0.00553976	1.02805	0.741881	8.83772	0.000128261		0.0563559	0.0564433	3.33584e-06		0.00538861	0.71011	0.710101	2.7191e-05		15.4529
ELV1	624	7.41823e-05	0.00212159	0.00044838	0.0639506	0.00574655	1.03868	0.749444	8.92579	9.38311e-05		0.0564507	0.0564506	4.25758e-06		0.00553256	0.710084	0.710109	2.62147e-05		15.4319
ELV1	625	7.70219e-05	0.00214574	0.000498716	0.0645801	0.00565837	1.04896	0.756947	9.01664	0.000101312		0.0564536	0.056452	5.80552e-06		0.00539429	0.710119	0.710112	2.5689e-05		15.4109
ELV1	626	6.65786e-05	0.0021575	0.000493283	0.0654802	0.0060923	1.06312	0.767498	9.13917	0.000142506		0.0565394	0.0564747	6.18872e-06		0.00573059	0.710264	0.710121	2.7808e-05		15.3898
ELV1	627	6.8618e-05	0.00214824	0.000475415	0.0650892	0.00583801	1.05908	0.764158	9.10415	0.000103679		0.0564029	0.0564653	6.58548e-06		0.00551234	0.709966	0.71012	2.7498e-05		15.3688
ELV1	628	7.57044e-05	0.00212501	0.000435747	0.0641105	0.00558876	1.04224	0.752077	8.95878	8.08103e-05		0.0564196	0.0564789	5.98865e-06		0.00536225	0.710115	0.710115	2.93938e-05		15.3478
ELV1	629	7.50462e-05	0.00211097	0.000478696	0.0638063	0.00547428	1.03693	0.748148	8.91227	0.000116733		0.0564469	0.0564964	5.12528e-06		0.00527933	0.710092	0.710144	4.13098e-05		15.3268
ELV1	630	7.82281e-05	0.00217781	0.000484044	0.0662803	0.00559785	1.07644	0.776792	9.25262	4.87839e-05		0.0565344	0.056489	4.19701e-06		0.00520036	0.710219	0.710164	4.26442e-05		15.3057
ELV1	631	6.08983e-05	0.00210867	0.000493915	0.0645363	0.00542396	1.04703	0.75556	9.00053	9.55248e-05		0.0566346	0.0564906	3.12419e-06		0.00518033	0.710189	0.710172	4.24892e-05		15.2847
ELV1	632	6.23533e-05	0.00209706	0.0004461	0.0635215	0.00538176	1.03459	0.746447	8.89508	0.000116154		0.0563551	0.0564869	2.93118e-06		0.00520183	0.70999	0.710165	4.13711e-05		15.2637
ELV1	633	6.50092e-05	0.0020014	0.000488418	0.0628873	0.00540734	1.02274	0.738326	8.79231	0.000105939		0.0566746	0.0564866	2.53418e-06		0.0052871	0.710406	0.710208	4.09128e-05		15.2427
ELV1	634	7.88032e-05	0.0020592	0.000468107	0.0632146	0.00528392	1.02745	0.741485	8.83171	0.000113371		0.0565488	0.0564819	2.42272e-06		0.00514275	0.710276	0.710211	4.04014e-05		15.2217
ELV1	635	5.15974e-05	0.00209265	0.00044934	0.063371	0.00531689	1.03155	0.74434	8.86627	0.000146653		0.0563685	0.0564974	3.64294e-06		0.0051543	0.710202	0.710217	3.87137e-05		15.2006
ELV1	636	6.21373e-05	0.00209045	0.000468918	0.0636427	0.00531507	1.03482	0.746719	8.89513	0.000115743		0.0564717	0.056483	3.80194e-06		0.00513625	0.710196	0.710214	3.88429e-05		15.1796
ELV1	637	6.12107e-05	0.00207121	0.000447122	0.0636459	0.00532878	1.03576	0.747706	8.90532	0.000102547		0.0564982	0.0564707	3.68313e-06		0.00514478	0.710399	0.710197	4.3351e-05		15.1586
ELV1	638	5.67321e-05	0.00207779	0.000465436	0.0633258	0.00534114	1.03108	0.743972	8.86282	0.000109907		0.0564002	0.0564838	3.63167e-06		0.00518014	0.710138	0.710222	3.67797e-05		15.1376
ELV1	639	7.1672e-05	0.00213297	0.000499597	0.0644189	0.00546652	1.04832	0.756438	9.01078	0.000118014		0.0563681	0.0564562	3.51726e-06		0.00521456	0.71016	0.710196	3.12248e-05		15.1165
ELV1	640	7.93385e-05	0.00209011	0.000430034	0.063807	0.0053198	1.03533	0.747131	8.90081	9.06183e-05		0.0566166	0.0564689	3.50551e-06		0.00513829	0.710186	0.710172	3.36255e-05		15.0955
ELV1	641	7.14867e-05	0.00209667	0.000422285	0.063752	0.00528804	1.03827	0.749033	8.92539	0.000129525		0.0563766	0.0564736	4.17015e-06		0.00509315	0.710022	0.710136	4.64508e-05		15.0745
ELV1	642	5.84968e-05	0.00211065	0.000464611	0.0643896	0.00524754	1.04667	0.755256	8.99675	0.000141763		0.0564995	0.0564717	4.40716e-06		0.00501356	0.710239	0.710116	4.7777e-05		15.0534
ELV1	643	7.64125e-05	0.00213809	0.000480292	0.0653424	0.0054413	1.06266	0.766835	9.13659	0.000118046		0.0564994	0.0564812	5.1612e-06		0.00512043	0.710141	0.710091	3.6504e-05		15.0324
ELV1	644	7.86998e-05	0.00213234	0.000487225	0.0644498	0.00536503	1.04899	0.756795	9.01766	0.000120539		0.056371	0.0564811	5.52862e-06		0.00511446	0.710033	0.710083	3.62206e-05		15.0114
ELV1	645	7.2499e-05	0.00206383	0.000425265	0.064858	0.00548119	1.0542	0.760272	9.05973	0.000117713		0.0566886	0.0565066	4.77407e-06		0.0051994	0.709846	0.710085	3.67293e-05		14.9904
ELV1	646	7.08182e-05	0.00210327	0.000437488	0.0640263	0.00544578	1.04189	0.75162	8.95513	0.00013213		0.0564202	0.0564925	4.40119e-06		0.00522681	0.709999	0.71008	3.54942e-05		14.9693
ELV1	647	8.36162e-05	0.00210564	0.000494225	0.0642399	0.00547367	1.0454	0.754421	8.98789	0.000133828		0.0564502	0.0565078	4.0376e-06		0.00523596	0.710147	0.710093	3.54757e-05		14.9483
ELV1	648	6.85864e-05	0.00208336	0.000475289	0.0646165	0.00547501	1.05063	0.758061	9.03209	0.000110339		0.0566026	0.0565021	3.61105e-06		0.00521117	0.710061	0.710078	3.15648e-05		14.9273
ELV1	649	7.44928e-05	0.00211377	0.000443849	0.0643673	0.00567268	1.0482	0.756557	9.01215	6.84298e-05		0.0563998	0.056501	3.52058e-06		0.00541184	0.710179	0.710074	3.08881e-05		14.9063
ELV1	650	6.79412e-05	0.00210901	0.000523587	0.0653074	0.00564455	1.06076	0.765479	9.11881	0.000126369		0.0566485	0.0565026	4.38542e-06		0.00532122	0.710133	0.710084	3.10832e-05		14.8853
ELV1	651	6.86502e-05	0.00211495	0.000471236	0.0648038	0.00563036	1.05469	0.7611	9.06605	9.89378e-05		0.0564617	0.0564836	4.11054e-06		0.00533839	0.71015	0.710105	1.72297e-05		14.8642
ELV1	652	7.48093e-05	0.00207779	0.000474471	0.0648136	0.00564018	1.05541	0.761519	9.07139	8.49959e-05		0.0565445	0.05648	4.88319e-06		0.00534408	0.71009	0.710107	1.57071e-05		14.8432
ELV1	653	6.81833e-05	0.0020816	0.000464868	0.0631949	0.00548083	1.02758	0.741384	8.83081	0.000115208		0.0564366	0.0564837	5.31467e-06		0.00533372	0.710096	0.710094	1.74486e-05		14.8222
ELV1	654	7.3401e-05	0.00214998	0.000477283	0.0651155	0.00557772	1.05785	0.763336	9.09327	0.000135982		0.0564871	0.0564657	6.95623e-06		0.00527272	0.710135	0.710106	1.90818e-05		14.8012
ELV1	655	7.68548e-05	0.00211768	0.000489506	0.0639105	0.00543633	1.03948	0.749927	8.93406	8.39852e-05		0.0563889	0.0564877	7.21859e-06		0.00522985	0.710057	0.710105	1.84705e-05		14.7801
ELV1	656	6.89763e-05	0.0021011	0.00045417	0.0646721	0.00545233	1.05242	0.759127	9.04343	0.000149503		0.0564792	0.056464	7.06563e-06		0.00518076	0.710023	0.710097	1.88132e-05		14.7591
ELV1	657	6.52664e-05	0.00209561	0.000460173	0.0635782	0.00539013	1.03501	0.746705	8.89694	0.000102832		0.0563815	0.056455	6.78918e-06		0.00520779	0.710015	0.710088	1.80566e-05		14.7381
ELV1	658	6.90474e-05	0.00212424	0.000479796	0.0647398	0.0055548	1.05243	0.759467	9.04639	0.000100663		0.0564904	0.0564305	6.35407e-06		0.00527809	0.710183	0.71009	1.82512e-05		14.7171
ELV1	659	7.34905e-05	0.00213932	0.000459429	0.0642417	0.00539595	1.04429	0.753606	8.97827	0.000141489		0.0564046	0.0564382	5.86558e-06		0.00516709	0.710164	0.710081	2.03939e-05		14.6961
ELV1	660	7.03875e-05	0.00206515	0.000440657	0.0642671	0.00538406	1.04437	0.753419	8.97606	6.76894e-05		0.056642	0.0564312	5.93961e-06		0.00515533	0.710053	0.710082	2.09831e-05		14.6751
ELV1	661	7.63905e-05	0.00211542	0.000504151	0.0632682	0.00538819	1.02787	0.741542	8.83376	0.000111248		0.0563879	0.0564457	5.53554e-06		0.00524208	0.710064	0.710079	2.16541e-05		14.654
ELV1	662	7.87995e-05	0.00209564	0.00048795	0.062889	0.00540031	1.0228	0.738033	8.79208	8.431e-05		0.0563629	0.0564515	6.0596e-06		0.00527991	0.710114	0.710061	3.22878e-05		14.633
ELV1	663	7.71467e-05	0.00220885	0.000565837	0.0643673	0.0229835	1.0445	0.760413	8.97664	0.00015992		0.0562746	0.0564721	6.72875e-06		0.0220044	0.709998	0.71006	3.24638e-05		14.612
ELV1	664	7.34241e-05	0.00213134	0.000457724	0.0638629	0.0055126	1.03547	0.747203	8.90031	9.40366e-05		0.0565211	0.0564687	7.84953e-06		0.00532377	0.710152	0.71007	3.77138e-05		14.5909
ELV1	665	6.30945e-05	0.00217935	0.000497824	0.0646577	0.00548168	1.04905	0.756794	9.01625	7.86629e-05		0.0564106	0.0564808	8.84463e-06		0.00522536	0.710025	0.710062	3.63741e-05		14.5699
ELV1	666	6.76964e-05	0.00212793	0.000479354	0.0641121	0.00549623	1.03965	0.749852	8.93577	0.000111194		0.0565481	0.0564798	8.22668e-06		0.00528663	0.709838	0.710066	3.64539e-05		14.5489
ELV1	667	6.24657e-05	0.00211847	0.000452191	0.0639913	0.0055867	1.03846	0.749334	8.92854	8.335e-05		0.056543	0.0564847	7.10068e-06		0.00537981	0.710004	0.710042	4.39084e-05		14.5279
ELV1	668	6.78602e-05	0.0021162	0.000444022	0.0634148	0.00548422	1.02674	0.741078	8.82608	6.90618e-05		0.0566079	0.0565123	6.61082e-06		0.00534141	0.710282	0.710033	4.31593e-05		14.5068
ELV1	669	7.62952e-05	0.00212638	0.000483009	0.0636579	0.00548519	1.03341	0.745699	8.88383	0.000136326		0.0564536	0.0565211	8.15156e-06		0.00530785	0.710091	0.710035	4.30294e-05		14.4858
ELV1	670	7.82173e-05	0.00211508	0.000462852	0.0630742	0.00558585	1.02214	0.737699	8.78861	8.59296e-05		0.0565371	0.0565155	1.0232e-05		0.00546484	0.710089	0.710023	4.10295e-05		14.4648
ELV1	671	7.86414e-05	0.0020405	0.000468137	0.0628696	0.00585948	1.02022	0.73584	8.76481	0.000170438		0.0566311	0.056484	1.10066e-05		0.00574333	0.709821	0.710027	4.12331e-05		14.4438
ELV1	672	8.57805e-05	0.00221881	0.0005101	0.0663974	0.00632891	1.07822	0.778261	9.27035	0.000185668		0.0564413	0.0564612	1.19943e-05		0.00586977	0.710029	0.710039	3.66469e-05		14.4228
ELV1	673	7.265e-05	0.00207921	0.00048218	0.0627675	0.00573551	1.01609	0.733241	8.73449	0.000102979		0.056667	0.0564389	1.37743e-05		0.00564469	0.710018	0.710062	4.09807e-05		14.4017
ELV1	674	7.00679e-05	0.00218726	0.000474487	0.0641367	0.00594937	1.03997	0.750505	8.93937	0.000160151		0.0563718	0.0564221	1.41297e-05		0.00572074	0.710036	0.710045	3.3799e-05		14.3807
ELV1	675	8.13115e-05	0.00213007	0.000500161	0.0637341	0.00610953	1.03461	0.746824	8.89519	0.000103264		0.0564593	0.0564394	1.27644e-05		0.00590517	0.710064	0.71004	3.34056e-05		14.3597
ELV1	676	7.27008e-05	0.00228455	0.000518452	0.0634376	0.0333321	1.0271	0.752022	8.82853	0.000165641		0.0560635	0.0564276	9.71503e-06		0.0324526	0.709956	0.710052	3.70226e-05		14.3387
ELV1	677	6.21239e-05	0.00217177	0.000518464	0.0633161	0.00634601	1.02731	0.741774	8.83089	7.75631e-05		0.0562978	0.0563996	7.38303e-06		0.00617731	0.71023	0.710049	3.87792e-05		14.3176
ELV1	678	7.19031e-05	0.00218509	0.000473391	0.0634821	0.0350618	1.02934	0.754427	8.84648	0.000116518		0.0562978	0.0563926	6.09605e-06		0.0340625	0.710115	0.710055	3.88924e-05		14.2966
ELV1	679	6.59098e-05	0.00214336	0.000451861	0.0634949	0.00664457	1.02973	0.743365	8.84992	5.83248e-05		0.0564233	0.056392	6.45859e-06		0.00645272	0.710043	0.710051	3.94653e-05		14.2756
ELV1	680	8.3186e-05	0.00208363	0.000473906	0.0635297	0.00676235	1.02969	0.743492	8.84821	0.000151234		0.0566433	0.0564022	8.71638e-06		0.00656735	0.710203	0.710041	4.11815e-05		14.2546
ELV1	681	6.47832e-05	0.0021276	0.000477607	0.0634964	0.00679546	1.03116	0.744256	8.86369	0.000129174		0.0564075	0.0564067	9.92432e-06		0.00659014	0.709796	0.710017	4.63045e-05		14.2336
ELV1	682	7.26573e-05	0.00213282	0.00046215	0.062721	0.00668169	1.01801	0.734975	8.74872	7.70987e-05		0.0563235	0.0564368	1.03039e-05		0.00656347	0.710089	0.710014	4.6968e-05		14.2125
ELV1	683	7.66873e-05	0.00215318	0.000481132	0.0636647	0.00672074	1.03319	0.745769	8.87851	0.000128863		0.0563643	0.0564466	1.02833e-05		0.00650484	0.709981	0.709999	4.14507e-05		14.1915
ELV1	684	5.32498e-05	0.00207698	0.000489941	0.0627496	0.00669345	1.01596	0.733417	8.7328	7.22118e-05		0.0566596	0.0564748	9.59725e-06		0.00658831	0.709934	0.709991	3.96329e-05		14.1705
ELV1	685	4.82204e-05	0.00211936	0.000446944	0.0633028	0.00683355	1.02628	0.740641	8.81814	0.000150273		0.0564843	0.0564712	8.273e-06		0.00665856	0.709825	0.710002	4.26618e-05		14.1494
ELV1	686	8.5086e-05	0.00208018	0.000475011	0.0623399	0.00688693	1.01102	0.729918	8.69014	0.000151934		0.0565085	0.0564526	6.46272e-06		0.00681187	0.70992	0.709971	3.73131e-05		14.1284
ELV1	687	7.21904e-05	0.00211401	0.000444903	0.0628128	0.00696737	1.01958	0.736247	8.76295	0.000104799		0.0563949	0.0564609	4.05631e-06		0.00683354	0.710085	0.710005	3.54108e-05		14.1074
ELV1	688	5.63108e-05	0.00212955	0.0004666	0.0627659	0.00699685	1.01766	0.734828	8.74669	7.5376e-05		0.0564058	0.0564649	3.7714e-06		0.00687544	0.71003	0.71	3.43669e-05		14.0864
ELV1	689	7.97025e-05	0.00210228	0.000497663	0.0630529	0.00704708	1.02083	0.737262	8.77404	8.40162e-05		0.0566079	0.0564705	3.99001e-06		0.00690327	0.710153	0.710007	3.47842e-05		14.0653
ELV1	690	5.89766e-05	0.00215181	0.000454866	0.063807	0.00701347	1.03575	0.74772	8.90253	7.2091e-05		0.0563835	0.0564522	3.49803e-06		0.00677138	0.709893	0.710031	3.72459e-05		14.0443
ELV1	691	4.95592e-05	0.00211948	0.00044574	0.0631593	0.00678418	1.02483	0.740024	8.80844	6.14739e-05		0.0564387	0.0564448	3.05021e-06		0.00661983	0.710144	0.710056	2.94561e-05		14.0233
ELV1	692	7.46205e-05	0.00211698	0.000495077	0.0631434	0.00672802	1.02367	0.73908	8.79911	0.000128457		0.0564987	0.0564423	4.04565e-06		0.00657245	0.710032	0.710066	2.57884e-05		14.0023
ELV1	693	6.49485e-05	0.00216489	0.000437809	0.0635514	0.00665464	1.03058	0.744021	8.85778	0.000135008		0.0563672	0.0564411	5.59874e-06		0.00645715	0.710059	0.710086	3.40686e-05		13.9812
ELV1	694	7.81172e-05	0.00211754	0.000483938	0.0629834	0.00644192	1.02196	0.73785	8.78368	0.000134241		0.0564259	0.0564549	6.66088e-06		0.0063035	0.710172	0.710089	3.36443e-05		13.9602
ELV1	695	6.80958e-05	0.00211526	0.000511203	0.0635453	0.00645757	1.03187	0.744933	8.87006	0.000112334		0.0564586	0.0564507	8.31799e-06		0.00625814	0.710073	0.710092	3.44164e-05		13.9392
ELV1	696	5.69591e-05	0.00212691	0.000450115	0.0629838	0.00638602	1.02181	0.737562	8.78233	0.000102294		0.0564032	0.0564802	9.59667e-06		0.00624969	0.71002	0.710131	3.08416e-05		13.9182
ELV1	697	7.55483e-05	0.00211058	0.000500992	0.063505	0.0064247	1.03082	0.744327	8.85955	0.000121406		0.0564809	0.0564948	9.62847e-06		0.00623261	0.710288	0.710141	3.29992e-05		13.8971
ELV1	698	7.69128e-05	0.00214864	0.000473806	0.0634915	0.00644229	1.03038	0.74386	8.85769	8.15507e-05		0.0563821	0.0564956	9.5018e-06		0.00625235	0.710059	0.710132	3.70541e-05		13.8761
ELV1	699	6.53216e-05	0.00208334	0.000450924	0.0635781	0.0065393	1.03264	0.745672	8.87756	0.000155477		0.0565573	0.0565124	8.66726e-06		0.00633264	0.710184	0.710143	3.62902e-05		13.8551
ELV1	700	4.25069e-05	0.0021223	0.0004842	0.0641196	0.00660637	1.03988	0.750925	8.93792	0.000137497		0.0565621	0.0565191	8.3451e-06		0.00635303	0.710275	0.710167	4.47608e-05		13.834
ELV1	701	7.23368e-05	0.00211855	0.000504643	0.0643245	0.00661898	1.04116	0.751836	8.94918	0.000119391		0.0567073	0.0565097	6.3459e-06		0.00635729	0.710247	0.710171	4.39547e-05		13.813
ELV1	702	7.3901e-05	0.00209009	0.000447266	0.0638046	0.00674804	1.03549	0.74752	8.90121	0.00011411		0.0565992	0.0565233	5.09649e-06		0.00651679	0.709945	0.710189	4.06506e-05		13.792
ELV1	703	8.18112e-05	0.00211585	0.000468264	0.0638985	0.00703483	1.03691	0.748732	8.90964	6.9493e-05		0.0565079	0.0565283	5.26119e-06		0.00678444	0.710171	0.710174	3.93892e-05		13.7709
ELV1	704	6.37076e-05	0.00209062	0.00048865	0.0632704	0.00678224	1.02704	0.742085	8.83213	0.000149244		0.0565521	0.0565419	6.63995e-06		0.00660369	0.710404	0.710193	3.7886e-05		13.7499
ELV1	705	8.00129e-05	0.00211964	0.000452403	0.063541	0.00687055	1.03064	0.744212	8.85838	0.000113305		0.0564997	0.0565396	7.40257e-06		0.00666628	0.710116	0.710182	3.98555e-05		13.7289
ELV1	706	8.77862e-05	0.00215128	0.000456329	0.0634585	0.00692697	1.03008	0.743968	8.85478	0.000135541		0.0563553	0.0565232	8.37992e-06		0.00672472	0.710199	0.710179	3.92799e-05		13.7079
ELV1	707	7.51114e-05	0.00209554	0.000561237	0.0631575	0.00696979	1.02455	0.740042	8.80961	0.00015275		0.0565524	0.0564918	8.72455e-06		0.00680275	0.710134	0.710171	3.85554e-05		13.6868
ELV1	708	5.82451e-05	0.00210414	0.000422296	0.0636417	0.00693679	1.03267	0.745821	8.87536	0.000116578		0.0565361	0.0564732	8.74187e-06		0.00671736	0.710253	0.710192	2.95068e-05		13.6658
ELV1	709	8.26491e-05	0.00212287	0.0004852	0.0633908	0.00681851	1.02727	0.741759	8.83043	0.000120044		0.056532	0.0564837	8.83478e-06		0.00663754	0.71007	0.710178	3.38074e-05		13.6448
ELV1	710	8.22496e-05	0.00211294	0.000442955	0.0638163	0.00675471	1.03554	0.747862	8.90122	0.000144397		0.0565319	0.056473	8.4931e-06		0.00652289	0.71025	0.710157	2.29107e-05		13.6238
ELV1	711	7.48928e-05	0.0021116	0.000520777	0.0630254	0.00694808	1.02384	0.739377	8.79949	0.000135855		0.0563816	0.0564844	7.3925e-06		0.00678631	0.710162	0.710181	3.02113e-05		13.6028
ELV1	712	6.85788e-05	0.00212531	0.00048988	0.0631504	0.00711515	1.02591	0.741022	8.81928	0.000116898		0.0563612	0.0564846	6.51129e-06		0.00693544	0.710163	0.710169	3.18171e-05		13.5817
ELV1	713	5.54815e-05	0.00211857	0.00049672	0.0631689	0.00731102	1.02594	0.740947	8.81879	0.000113038		0.0563953	0.056468	6.35595e-06		0.00712618	0.710028	0.710164	3.27664e-05		13.5607
ELV1	714	5.64826e-05	0.00208071	0.000425244	0.0635431	0.00748422	1.0308	0.744681	8.86054	8.45771e-05		0.0566231	0.0564468	6.27371e-06		0.00726056	0.710189	0.710142	3.36688e-05		13.5397
ELV1	715	6.80808e-05	0.00213169	0.000493644	0.0633303	0.00753059	1.02754	0.742584	8.83371	0.000200175		0.0564341	0.0564398	5.81275e-06		0.00732876	0.710363	0.710131	3.7682e-05		13.5186
ELV1	716	6.77459e-05	0.0021136	0.000449384	0.0643168	0.0075414	1.0426	0.752975	8.95962	0.000118622		0.0566251	0.0564339	5.7238e-06		0.00723326	0.710077	0.710112	3.57432e-05		13.4976
ELV1	717	6.17598e-05	0.00213877	0.000463769	0.0632808	0.0073836	1.02767	0.742353	8.83536	8.20362e-05		0.056358	0.0564428	4.93753e-06		0.00718479	0.710086	0.710099	3.6062e-05		13.4766
ELV1	718	6.34883e-05	0.00211333	0.000486861	0.063128	0.00737364	1.02581	0.740816	8.81621	0.000119766		0.0563692	0.0564668	4.40495e-06		0.00718815	0.710029	0.710086	3.57893e-05		13.4556
ELV1	719	6.99401e-05	0.00211209	0.000459516	0.0627741	0.00735046	1.02066	0.737051	8.77232	0.000158587		0.0563035	0.0564619	3.915e-06		0.00720167	0.709963	0.710071	4.15262e-05		13.4346
ELV1	720	6.54682e-05	0.00211053	0.000488204	0.0626593	0.00747014	1.0158	0.733652	8.72938	0.000109449		0.0564547	0.0564488	3.91997e-06		0.00735398	0.71006	0.71008	4.53673e-05		13.4136
ELV1	721	7.35114e-05	0.00211099	0.000478312	0.0628163	0.00744562	1.01872	0.735834	8.75719	7.30179e-05		0.0564667	0.056449	4.65286e-06		0.00730877	0.710033	0.710035	3.54913e-05		13.3925
ELV1	722	6.84592e-05	0.00210345	0.000487383	0.0628422	0.00843128	1.0193	0.736613	8.76144	9.8373e-05		0.0564802	0.0564256	5.00537e-06		0.00827161	0.710036	0.71004	3.63567e-05		13.3715
ELV1	723	8.41444e-05	0.00211265	0.000492028	0.0634062	0.00774536	1.02616	0.741027	8.81854	0.000167182		0.0566253	0.056438	5.74657e-06		0.00754788	0.709873	0.71005	3.90647e-05		13.3505
ELV1	724	9.21474e-05	0.00217813	0.000518264	0.0635932	0.00742875	1.03138	0.745253	8.86742	0.00012008		0.0563412	0.0564477	5.82785e-06		0.00720273	0.710283	0.710045	3.96967e-05		13.3294
ELV1	725	6.58513e-05	0.00211145	0.000459797	0.0628525	0.00722109	1.01872	0.735471	8.75374	0.000123234		0.0564792	0.0564719	5.81985e-06		0.00708839	0.709911	0.710066	4.06277e-05		13.3084
ELV1	726	6.52029e-05	0.00213871	0.000457134	0.0629909	0.00721793	1.02084	0.737359	8.77544	0.000135718		0.0564358	0.056475	5.91671e-06		0.00707059	0.710122	0.710064	4.07432e-05		13.2874
ELV1	727	5.74323e-05	0.00212189	0.000473312	0.0623241	0.007116	1.01105	0.730391	8.69243	9.50301e-05		0.0563674	0.0564842	5.84165e-06		0.00703821	0.710186	0.710066	4.06157e-05		13.2664
ELV1	728	7.20779e-05	0.00211551	0.000478266	0.0630472	0.00730847	1.02213	0.73816	8.78622	0.000127356		0.0564944	0.0564705	4.76475e-06		0.00715024	0.709978	0.710061	4.12694e-05		13.2454
ELV1	729	5.22964e-05	0.00214283	0.00047389	0.0634381	0.00725337	1.02791	0.742491	8.83555	0.000113059		0.0564768	0.0564609	4.40732e-06		0.00705643	0.710179	0.710057	4.38801e-05		13.2243
ELV1	730	6.29409e-05	0.00212924	0.000486954	0.0630712	0.00736709	1.0202	0.73678	8.76787	0.000129524		0.0565693	0.0564722	3.71243e-06		0.00722123	0.710035	0.710032	3.59675e-05		13.2033
ELV1	731	7.4787e-05	0.00212108	0.000488976	0.062552	0.00737777	1.01284	0.731565	8.70585	0.000140568		0.0564888	0.0564676	3.72783e-06		0.00728425	0.710057	0.710053	3.43922e-05		13.1823
ELV1	732	7.3937e-05	0.00211965	0.000456064	0.0625295	0.00737692	1.01097	0.730107	8.68873	0.000123458		0.0565676	0.0564863	3.74952e-06		0.00729685	0.709989	0.710033	3.57061e-05		13.1613
ELV1	733	7.61239e-05	0.00217761	0.000491277	0.0622105	0.00727861	1.00618	0.726506	8.64882	0.000104774		0.0563298	0.056498	3.73838e-06		0.00723393	0.709825	0.710011	3.18762e-05		13.1403
ELV1	734	8.30872e-05	0.00212276	0.000475912	0.0619863	0.00717097	1.00204	0.723741	8.61421	8.27303e-05		0.0565201	0.0564921	3.74502e-06		0.00715636	0.710033	0.710012	3.17348e-05		13.1192
ELV1	735	8.13046e-05	0.00214174	0.000470189	0.0617927	0.00713226	0.998609	0.721432	8.5866	0.000113476		0.0564651	0.056486	3.51315e-06		0.0071422	0.710127	0.709971	3.44061e-05		13.0982
ELV1	736	6.61358e-05	0.00216448	0.000482814	0.0617642	0.00714682	0.996988	0.719917	8.56917	8.34386e-05		0.0564284	0.0564735	3.37218e-06		0.00716841	0.709923	0.709973	3.47752e-05		13.0772
ELV1	737	6.67503e-05	0.00210476	0.000492933	0.0612934	0.00727315	0.988537	0.714051	8.49946	0.000134915		0.0566417	0.0564737	2.97149e-06		0.00735749	0.709962	0.709949	3.64823e-05		13.0562
ELV1	738	7.85501e-05	0.00214478	0.000424442	0.0612515	0.00756774	0.987962	0.713779	8.49435	0.00013593		0.0564959	0.0564702	2.95896e-06		0.00765995	0.709993	0.709942	3.6258e-05		13.0351
ELV1	739	7.99763e-05	0.00214029	0.000470234	0.0608573	0.0075783	0.981986	0.709178	8.4411	7.00928e-05		0.0564297	0.0564939	3.54822e-06		0.00771732	0.709766	0.709967	3.57322e-05		13.0141
ELV1	740	6.48516e-05	0.00215028	0.000493321	0.0610774	0.00753654	0.985689	0.712083	8.47231	0.000108103		0.0564093	0.0564848	4.76617e-06		0.00764596	0.710051	0.709967	3.57544e-05		12.9931
ELV1	741	6.57454e-05	0.00215373	0.000459674	0.0609988	0.00762395	0.98357	0.710333	8.45343	0.000158261		0.0564324	0.0564793	5.41693e-06		0.0077513	0.709818	0.709923	4.07262e-05		12.9721
ELV1	742	6.48127e-05	0.00211103	0.000517908	0.0606973	0.00765709	0.979686	0.707701	8.42103	8.08856e-05		0.0564912	0.0564841	5.86015e-06		0.00781586	0.709925	0.709929	4.11517e-05		12.9511
ELV1	743	7.01792e-05	0.0021468	0.00047377	0.0604627	0.00740751	0.972972	0.70302	8.36576	0.00010989		0.0565287	0.0564567	5.86105e-06		0.00761328	0.710071	0.709928	4.10684e-05		12.93
ELV1	744	6.69636e-05	0.0021275	0.000446848	0.0605721	0.00738954	0.974884	0.7043	8.38096	5.25426e-05		0.0565899	0.0564432	5.86798e-06		0.00757992	0.710035	0.709894	4.81266e-05		12.909
ELV1	745	6.92949e-05	0.00211495	0.000448572	0.0594254	0.00739318	0.957588	0.691491	8.23161	6.9264e-05		0.056421	0.0564446	5.45306e-06		0.00772063	0.709685	0.709926	4.91897e-05		12.888
ELV1	746	7.57474e-05	0.00215938	0.000477333	0.0601849	0.00730689	0.969081	0.700008	8.33029	0.000150615		0.0564041	0.0564474	5.38514e-06		0.00754002	0.709982	0.709912	5.00363e-05		12.867
ELV1	747	8.08572e-05	0.0022015	0.000535527	0.0612656	0.00760112	0.985082	0.711652	8.46898	0.000138477		0.0564809	0.0564738	5.17238e-06		0.00771623	0.70995	0.709944	5.22957e-05		12.8459
ELV1	748	7.52723e-05	0.00227345	0.000501889	0.0630499	0.00776952	1.01573	0.733429	8.73157	0.00013779		0.05634	0.0564714	5.43676e-06		0.00764916	0.709659	0.70993	5.44899e-05		12.8249
ELV1	749	7.07389e-05	0.00230303	0.000545528	0.0635367	0.00763329	1.02292	0.73905	8.79495	0.000132771		0.0563481	0.056484	5.4833e-06		0.00746227	0.710084	0.709898	5.35718e-05		12.8039
ELV1	750																				12.7829
ELV1	751	8.90461e-05	0.00234852	0.000585688	0.0650995	0.00954206	1.04689	0.75701	8.99954	0.000181115		0.0564379	0.0564708	7.12006e-06		0.0091147	0.710102	0.709873	5.07009e-05		12.7618
ELV1	752	7.91595e-05	0.00223715	0.000495752	0.0643328	0.00751129	1.03465	0.747053	8.89366	0.000166876		0.0566963	0.0564891	6.85968e-06		0.00725974	0.709799	0.709843	5.15382e-05		12.7408
ELV1	753	8.48499e-05	0.0021853	0.000488079	0.0615758	0.00704235	0.99184	0.7161	8.5265	8.32169e-05		0.0564674	0.0564767	7.76272e-06		0.00710029	0.709785	0.709805	5.47642e-05		12.7198
ELV1	754	7.38025e-05	0.00215549	0.000488132	0.0606688	0.00697258	0.973652	0.702873	8.36836	0.000141927		0.0566546	0.0564982	7.32038e-06		0.00716127	0.70974	0.709811	5.33085e-05		12.6988
ELV1	755	6.91868e-05	0.00226069	0.00051365	0.0633614	0.00730495	1.02018	0.736626	8.77184	4.71007e-05		0.0564631	0.0565291	7.48021e-06		0.00716046	0.709754	0.709777	4.23702e-05		12.6778
ELV1	756	7.16116e-05	0.00221202	0.000470026	0.0621563	0.00712898	1.00179	0.723228	8.61237	8.54893e-05		0.0564155	0.0565214	7.13336e-06		0.00711624	0.709709	0.70979	4.2196e-05		12.6567
ELV1	757	6.3977e-05	0.00215254	0.000483525	0.0607431	0.00714694	0.976462	0.704885	8.3936	0.000153877		0.0565872	0.0565318	6.23267e-06		0.00731922	0.709616	0.709746	2.58446e-05		12.6357
ELV1	758	7.03211e-05	0.00214239	0.000486536	0.0607687	0.00725179	0.981868	0.709036	8.44309	0.000112762		0.0563571	0.0565151	6.30757e-06		0.00738571	0.70971	0.709743	2.53527e-05		12.6147
ELV1	759	6.81557e-05	0.00216305	0.000472026	0.0614803	0.00746553	0.989831	0.714794	8.5088	0.000118478		0.0565544	0.0565288	4.11813e-06		0.00754222	0.709774	0.709731	2.61043e-05		12.5936
ELV1	760	8.51766e-05	0.002156	0.000494966	0.061252	0.00744101	0.98443	0.71108	8.46334	7.80378e-05		0.0566569	0.0565175	3.13024e-06		0.0075587	0.709912	0.709745	3.00534e-05		12.5726
ELV1	761	7.91055e-05	0.00217182	0.000453439	0.0615587	0.00744198	0.992748	0.7168	8.53462	0.000102449		0.0564452	0.0565341	3.15084e-06		0.00749634	0.70966	0.709751	3.09055e-05		12.5516
ELV1	762	7.34934e-05	0.0021247	0.000530125	0.0614989	0.00753241	0.992173	0.716404	8.52662	7.79306e-05		0.0565525	0.0565465	3.07201e-06		0.00759184	0.709772	0.709775	3.6224e-05		12.5306
ELV1	763	7.35224e-05	0.00218466	0.000512976	0.06304	0.00778397	1.01779	0.734959	8.75028	0.000157796		0.0565121	0.0565292	3.35102e-06		0.00764792	0.709661	0.709784	3.2788e-05		12.5096
ELV1	764	5.771e-05	0.00208925	0.000457269	0.0608013	0.0077473	0.980777	0.70852	8.43145	0.000106044		0.056618	0.0565417	2.84612e-06		0.00789915	0.709879	0.70979	3.18049e-05		12.4885
ELV1	765	7.80206e-05	0.00212401	0.000478276	0.0616027	0.00789337	0.994755	0.718545	8.55107	7.69597e-05		0.0565304	0.0565332	3.14042e-06		0.00793499	0.709816	0.709779	3.45015e-05		12.4675
ELV1	766	8.07706e-05	0.00212615	0.000520353	0.0620342	0.00794754	1.00049	0.722855	8.60099	0.000120775		0.056646	0.0565245	3.60161e-06		0.00794361	0.70995	0.709762	3.11556e-05		12.4465
ELV1	767	6.19827e-05	0.00210687	0.000490291	0.0623363	0.00811575	1.00883	0.728683	8.67302	0.000109461		0.0565514	0.0565436	4.34645e-06		0.00804472	0.709705	0.709763	3.09555e-05		12.4255
ELV1	768	6.98734e-05	0.00219231	0.000505243	0.06271	0.00798943	1.01326	0.731855	8.71028	0.00012742		0.0563976	0.0565292	4.49502e-06		0.00788485	0.709773	0.709746	3.46321e-05		12.4045
ELV1	769	6.84281e-05	0.00213406	0.000493552	0.0625695	0.00789629	1.01227	0.730939	8.7007	0.000103232		0.0564947	0.0565193	4.60751e-06		0.00780061	0.709657	0.709757	3.33482e-05		12.3834
ELV1	770	8.42638e-05	0.00216124	0.000489211	0.0625391	0.00794584	1.01094	0.730173	8.69104	0.000121932		0.0564607	0.0565097	4.17624e-06		0.00785988	0.70975	0.709769	3.93172e-05		12.3624
ELV1	771	4.39067e-05	0.00212595	0.000496934	0.0621644	0.00786047	1.00423	0.725174	8.63203	0.000152694		0.0565614	0.0565062	3.87061e-06		0.00782733	0.709665	0.709746	4.28302e-05		12.3414
ELV1	772	6.10262e-05	0.00215689	0.000504	0.0625336	0.00795507	1.00777	0.727806	8.66505	0.000144948		0.0566547	0.0565031	4.11825e-06		0.0078937	0.709606	0.709737	3.88047e-05		12.3204
ELV1	773	7.53475e-05	0.00214366	0.000452183	0.0618471	0.00785597	1.00069	0.722841	8.60411	5.69132e-05		0.0563943	0.0565117	3.07602e-06		0.00785054	0.709773	0.709741	3.865e-05		12.2993
ELV1	774	6.37325e-05	0.00216426	0.000495276	0.0622179	0.00794438	1.00594	0.72682	8.64798	0.000104078		0.0564028	0.0565105	2.74e-06		0.00789749	0.709992	0.709741	3.86541e-05		12.2783
ELV1	775	7.32087e-05	0.00216198	0.000453285	0.0623497	0.00799587	1.00638	0.726699	8.65069	0.000121335		0.0565125	0.0565173	2.70378e-06		0.00794517	0.709586	0.709755	3.77856e-05		12.2573
ELV1	776	7.70579e-05	0.00215882	0.000472454	0.0617196	0.00783982	0.995615	0.719223	8.55932	0.000135203		0.0564922	0.0565006	2.7933e-06		0.00787435	0.70986	0.709765	3.91373e-05		12.2363
ELV1	777	5.4706e-05	0.00210809	0.000500164	0.0612183	0.00777778	0.987297	0.71307	8.48706	0.000102931		0.0566117	0.0564962	3.18304e-06		0.00787785	0.709746	0.709779	3.75802e-05		12.2153
ELV1	778	7.22671e-05	0.00214532	0.00045663	0.062	0.00783217	0.998654	0.721272	8.58435	8.53235e-05		0.0566461	0.0564927	3.28618e-06		0.00784273	0.709773	0.709809	3.42331e-05		12.1942
ELV1	779	7.22353e-05	0.00216525	0.000477699	0.0616497	0.0078125	0.995809	0.719265	8.56049	0.000149423		0.0563843	0.0565185	3.3574e-06		0.00784538	0.709795	0.709816	3.41593e-05		12.1732
ELV1	780	6.98586e-05	0.00207182	0.00043194	0.0608545	0.00777462	0.983787	0.710744	8.45896	8.73507e-05		0.0565701	0.0565141	3.54181e-06		0.00790274	0.709857	0.709795	2.80514e-05		12.1522
ELV1	781	6.5756e-05	0.00216809	0.000453167	0.0612518	0.00793418	0.99025	0.715307	8.51245	0.000111488		0.0562769	0.0565225	3.67674e-06		0.0080123	0.709797	0.709806	2.01334e-05		12.1312
ELV1	782	6.02301e-05	0.0021373	0.00049081	0.0614621	0.00773504	0.991879	0.716557	8.52748	0.000124502		0.056512	0.0565197	4.14124e-06		0.00779836	0.70991	0.709816	2.47886e-05		12.1102
ELV1	783	7.95433e-05	0.00213405	0.000489501	0.0616785	0.00794013	0.994074	0.718123	8.54566	0.000122763		0.0566171	0.0565173	3.98822e-06		0.00798746	0.709846	0.709839	2.83537e-05		12.0892
ELV1	784	7.50686e-05	0.00213242	0.00050658	0.061968	0.00796964	0.998343	0.721142	8.58236	9.48276e-05		0.0566782	0.0564997	4.32271e-06		0.00798286	0.709783	0.709839	2.83542e-05		12.0682
ELV1	785	6.13495e-05	0.00213949	0.00047243	0.0612583	0.00780558	0.99059	0.715357	8.51449	9.19202e-05		0.056354	0.0564961	4.66728e-06		0.00787973	0.709692	0.709853	2.943e-05		12.0471
ELV1	786	5.54787e-05	0.00210386	0.00046499	0.0615382	0.0079462	0.993423	0.717739	8.53936	0.000120312		0.0566049	0.0564879	5.3531e-06		0.00799881	0.709957	0.709845	3.05653e-05		12.0261
ELV1	787	5.98784e-05	0.0021032	0.000462409	0.0605575	0.00777523	0.978081	0.706632	8.40684	8.74085e-05		0.0564609	0.056505	6.756e-06		0.00794947	0.709981	0.709848	3.02049e-05		12.0051
ELV1	788	6.03957e-05	0.0021147	0.000484636	0.0616681	0.00799781	0.995232	0.718785	8.55277	0.000114431		0.0565856	0.0564857	1.03452e-05		0.00803613	0.709773	0.709838	2.95237e-05		11.984
ELV1	789	6.36887e-05	0.00213735	0.000522079	0.0616863	0.00801287	0.996994	0.720373	8.57144	0.000109615		0.0564528	0.0564833	1.18116e-05		0.00803703	0.709937	0.70985	3.21945e-05		11.963
ELV1	790	8.29598e-05	0.00213095	0.000486583	0.0608616	0.0078312	0.984195	0.71091	8.46098	0.000111058		0.056345	0.056473	1.30704e-05		0.00795696	0.70977	0.709843	3.45668e-05		11.942
ELV1	791	6.91031e-05	0.00209784	0.000464827	0.060293	0.00778178	0.97338	0.703142	8.36742	0.000105285		0.0564796	0.0564476	1.32778e-05		0.0079946	0.709826	0.709848	3.23995e-05		11.921
ELV1	792	8.17422e-05	0.0020792	0.000453467	0.0596806	0.00785634	0.963645	0.696177	8.28419	9.83477e-05		0.0564647	0.0564041	1.27825e-05		0.00815273	0.709813	0.709811	3.90843e-05		11.9
ELV1	793	6.55731e-05	0.00210536	0.000474374	0.0593614	0.00783399	0.958904	0.692835	8.24176	8.32728e-05		0.0563	0.0564053	1.09201e-05		0.00816974	0.709966	0.709791	3.41699e-05		11.879
ELV1	794	5.75366e-05	0.00209365	0.000498786	0.0602261	0.00800121	0.970356	0.700891	8.34025	9.23079e-05		0.0565909	0.0563997	9.38453e-06		0.00824565	0.709711	0.709799	3.45474e-05		11.8579
ELV1	795	8.13129e-05	0.0020717	0.000496105	0.0601685	0.00807931	0.971092	0.701499	8.34696	0.000152088		0.0565646	0.056407	7.23411e-06		0.00831982	0.709742	0.709778	3.15169e-05		11.8369
ELV1	796	7.78926e-05	0.0022167	0.000829304	0.060584	0.0195878	0.978411	0.711097	8.40811	0.000161024		0.0560749	0.0564234	4.72335e-06		0.02002	0.709586	0.709763	3.52036e-05		11.8159
ELV1	797	8.13061e-05	0.00223183	0.000699541	0.0615963	0.00990959	0.995413	0.719777	8.5564	0.000116247		0.0561256	0.0564202	3.43984e-06		0.00995526	0.709789	0.709767	3.62509e-05		11.7948
ELV1	798	5.94178e-05	0.00215588	0.000468205	0.0622235	0.00807239	1.00513	0.726101	8.64004	0.000112999		0.0564751	0.0564212	4.7394e-06		0.0080312	0.709848	0.709778	3.93521e-05		11.7738
ELV1	799	5.46509e-05	0.00216253	0.000483591	0.061742	0.00783484	0.995378	0.718956	8.55828	0.000134963		0.0565231	0.0564342	7.90385e-06		0.00787122	0.709724	0.709783	4.25731e-05		11.7528
ELV1	800	6.72819e-05	0.00211833	0.000483993	0.0611579	0.00786763	0.986749	0.712508	8.4805	0.000110461		0.0565333	0.0564143	9.18525e-06		0.00797329	0.709621	0.709769	4.7247e-05		11.7318
ELV1	801	8.45506e-05	0.00214749	0.000505085	0.0625084	0.00789228	1.00978	0.729353	8.67902	0.000108001		0.056525	0.0564068	9.54845e-06		0.00781581	0.709867	0.709795	5.24134e-05		11.7108
ELV1	802	5.95766e-05	0.00216493	0.000470326	0.0626527	0.00782501	1.01281	0.731557	8.70497	0.000102429		0.0564453	0.056449	9.83581e-06		0.00772606	0.709923	0.709822	4.70606e-05		11.6897
ELV1	803	7.78089e-05	0.00219719	0.000539477	0.0629843	0.00799709	1.01649	0.734407	8.73739	9.80954e-05		0.0564759	0.0564843	9.6674e-06		0.00786736	0.710021	0.709841	4.95105e-05		11.6687
ELV1	804	6.96722e-05	0.00220819	0.000471559	0.0641578	0.00822288	1.03791	0.749473	8.92246	0.000214674		0.0564422	0.0564841	9.31864e-06		0.00792253	0.709571	0.709848	5.01966e-05		11.6477
ELV1	805	6.85906e-05	0.002263	0.000481942	0.0644652	0.00829133	1.04154	0.752547	8.95331	0.00013631		0.0563726	0.0564776	9.26036e-06		0.00796067	0.710001	0.709875	4.99243e-05		11.6267
ELV1	806	7.82479e-05	0.00216786	0.000492929	0.0631382	0.00807919	1.02126	0.737824	8.78143	9.70264e-05		0.0564813	0.0564746	7.79263e-06		0.00791096	0.709849	0.709903	4.11962e-05		11.6057
ELV1	807	6.17851e-05	0.00231483	0.000537213	0.0672867	0.00836889	1.08679	0.785152	9.34322	0.000129689		0.0565392	0.0564727	4.10861e-06		0.00770054	0.709983	0.709916	4.19855e-05		11.5846
ELV1	808	6.52523e-05	0.00208832	0.000474118	0.0616993	0.00775762	0.999084	0.721787	8.59003	0.000112737		0.0565148	0.0564776	2.58473e-06		0.00776473	0.709923	0.709912	4.2128e-05		11.5636
ELV1	809	8.78708e-05	0.00216712	0.000498473	0.0623743	0.00777049	1.00713	0.727518	8.65615	0.000111953		0.0564726	0.0564839	2.66191e-06		0.0077155	0.70999	0.709887	4.24751e-05		11.5426
ELV1	810	7.59265e-05	0.00215294	0.000501557	0.0619945	0.00788111	1.00173	0.723698	8.61231	7.63339e-05		0.0564519	0.0564868	2.66586e-06		0.00786753	0.709903	0.709907	2.83125e-05		11.5216
ELV1	811	6.14437e-05	0.0021013	0.000448941	0.0601735	0.0078142	0.970672	0.701381	8.34425	0.00013972		0.0564997	0.0564993	2.58865e-06		0.0080503	0.709998	0.70989	2.69348e-05		11.5006
ELV1	812	6.8771e-05	0.00209106	0.000460179	0.0595467	0.00771707	0.959646	0.693237	8.24808	0.000137619		0.0565037	0.056492	2.67418e-06		0.00804158	0.70988	0.709873	3.44859e-05		11.4795
ELV1	813	7.94291e-05	0.00207469	0.000479774	0.058995	0.00770845	0.950709	0.686719	8.17177	0.000149512		0.0564995	0.0564897	2.48383e-06		0.0081081	0.709767	0.709836	4.06968e-05		11.4585
ELV1	814	5.32195e-05	0.00209923	0.000479853	0.0592555	0.00764179	0.953355	0.688642	8.1955	6.29652e-05		0.056545	0.0564823	2.16881e-06		0.00801568	0.709772	0.709816	4.07887e-05		11.4375
ELV1	815	6.56859e-05	0.00209064	0.000438835	0.0590059	0.00754734	0.950476	0.686586	8.17049	0.000161661		0.0564746	0.0564823	2.65958e-06		0.00794059	0.709838	0.709791	3.62384e-05		11.4165
ELV1	816	8.65292e-05	0.00209443	0.000482302	0.0587164	0.00732012	0.944116	0.681668	8.11352	0.000105784		0.0565105	0.0564977	2.89884e-06		0.00775341	0.709675	0.709797	3.83024e-05		11.3955
ELV1	817	7.27409e-05	0.00212007	0.000487323	0.058503	0.00716017	0.940862	0.679311	8.08803	6.89503e-05		0.0564004	0.0564996	2.7654e-06		0.00761022	0.709612	0.709774	3.11084e-05		11.3744
ELV1	818	6.50266e-05	0.00209555	0.000497148	0.0586834	0.00715253	0.943632	0.681383	8.11129	0.000105338		0.0565134	0.0564862	2.90231e-06		0.00757979	0.709725	0.709755	2.95603e-05		11.3534
ELV1	819	6.99503e-05	0.00211027	0.000454887	0.0574777	0.00718007	0.922191	0.66601	7.92729	0.000105866		0.056434	0.0564738	2.83584e-06		0.00778588	0.709746	0.709745	3.08635e-05		11.3324
ELV1	820	5.80836e-05	0.00209103	0.0004752	0.0573286	0.00711212	0.919987	0.664598	7.90848	0.000114015		0.0564731	0.0564774	2.96538e-06		0.00773067	0.709954	0.709733	3.21628e-05		11.3114
ELV1	821	6.90589e-05	0.00209569	0.000426737	0.0569744	0.00721005	0.910853	0.657884	7.82966	5.75581e-05		0.0566208	0.0564777	3.26469e-06		0.00791571	0.709771	0.709731	3.15944e-05		11.2903
ELV1	822	5.95087e-05	0.00208631	0.000466057	0.056784	0.00733116	0.909539	0.656912	7.81824	7.75448e-05		0.0565208	0.0564741	3.0697e-06		0.0080603	0.709695	0.709737	3.28445e-05		11.2693
ELV1	823	8.38782e-05	0.00213269	0.000462654	0.0567592	0.00729208	0.908903	0.656369	7.81177	0.00010748		0.056356	0.0564833	2.47283e-06		0.00802295	0.709665	0.709753	3.13177e-05		11.2483
ELV1	824	7.65025e-05	0.00213041	0.000474089	0.0561437	0.00718529	0.898063	0.648646	7.72165	0.000108469		0.0563637	0.0564748	2.55183e-06		0.00800087	0.709647	0.709757	3.36047e-05		11.2272
ELV1	825	7.01245e-05	0.00213212	0.000543798	0.0567466	0.00733784	0.905116	0.653836	7.7799	9.35898e-05		0.0565846	0.0564964	5.82842e-06		0.00810707	0.709821	0.709748	3.48472e-05		11.2062
ELV1	826																				11.1852
ELV1	827																				11.1642
ELV1	828																				11.1432
ELV1	829	5.5889e-05	0.00214297	0.000506314	0.0583142	0.00763584	0.935153	0.675396	8.03745	7.87208e-05		0.0564457	0.0564363	7.84877e-06		0.00816534	0.709681	0.709789	5.30255e-05		11.1221
ELV1	830	8.67323e-05	0.00208909	0.000477872	0.0583438	0.00755912	0.936321	0.676581	8.04869	9.65811e-05		0.0566067	0.0564466	7.20504e-06		0.00807321	0.710024	0.709814	4.91749e-05		11.1011
ELV1	831	6.13498e-05	0.00212999	0.00045661	0.0581047	0.00739258	0.931786	0.672787	8.00859	0.000108053		0.0564654	0.0564236	3.15385e-06		0.00793377	0.70958	0.709813	5.38584e-05		11.0801
ELV1	832	6.82605e-05	0.00208951	0.00048388	0.0579015	0.00709452	0.931735	0.672874	8.00914	0.000112377		0.0563955	0.0564439	3.15385e-06		0.00761431	0.709792	0.709813	5.38584e-05		11.0591
ELV1	833	7.93151e-05	0.00214317	0.000477181	0.058972	0.00710702	0.948748	0.685365	8.157	0.000105887		0.0563672	0.0564444	2.88256e-06		0.00749095	0.709982	0.709789	5.30514e-05		11.0381
ELV1	834	9.35992e-05	0.00217077	0.000522827	0.0595475	0.00730616	0.958946	0.692455	8.24073	0.000109492		0.0562613	0.056452	2.67539e-06		0.00761895	0.709819	0.709793	4.92775e-05		11.017
ELV1	835																				10.996
ELV1	836																				10.975
ELV1	837	6.20078e-05	0.00211932	0.000453103	0.0593842	0.00749515	0.953998	0.688865	8.19963	0.000117271		0.0565658	0.05644	3.69358e-06		0.00785656	0.709646	0.709802	3.46034e-05		10.954
ELV1	838	7.0406e-05	0.00214349	0.000504612	0.0591328	0.00757089	0.950188	0.686392	8.1684	0.000103687		0.0564475	0.0564427	5.51028e-06		0.00796779	0.709825	0.709823	3.90268e-05		10.933
ELV1	839	7.13973e-05	0.00209393	0.000468814	0.0584538	0.00750571	0.939483	0.678511	8.07499	6.69225e-05		0.0565131	0.056445	5.52836e-06		0.00798919	0.709722	0.709823	3.8839e-05		10.9119
ELV1	840	8.01809e-05	0.0021403	0.000452244	0.0582931	0.00748956	0.935291	0.67556	8.04074	0.00016146		0.0564387	0.0564566	5.52134e-06		0.00800773	0.709716	0.709819	3.903e-05		10.8909
ELV1	841	5.1271e-05	0.00209886	0.000453121	0.057748	0.00725919	0.927132	0.669835	7.97173	4.7849e-05		0.0564878	0.0564757	5.19776e-06		0.00782973	0.709914	0.709827	3.72884e-05		10.8699
ELV1	842	6.67107e-05	0.00213122	0.000540774	0.0578034	0.00724791	0.925936	0.66888	7.95819	0.000121154		0.0564827	0.0564881	4.95579e-06		0.00782765	0.709965	0.709819	3.61306e-05		10.8489
ELV1	843	6.09979e-05	0.00216372	0.00046667	0.0586808	0.00751687	0.941253	0.680097	8.09172	0.000132668		0.0564199	0.0564705	4.37875e-06		0.00798603	0.709978	0.709848	3.22633e-05		10.8278
ELV1	844	8.24923e-05	0.00214007	0.000494914	0.0590146	0.00792798	0.949015	0.685575	8.15642	0.000174543		0.0563878	0.0564671	3.59699e-06		0.0083539	0.709789	0.70985	3.21735e-05		10.8068
ELV1	845	5.49091e-05	0.00215381	0.000487347	0.0584952	0.00755548	0.939328	0.678636	8.07497	0.000215234		0.0563662	0.0564662	2.53979e-06		0.00804349	0.709891	0.709839	3.84285e-05		10.7858
ELV1	846	7.30093e-05	0.00208233	0.00044262	0.058255	0.00757332	0.934511	0.675046	8.03374	8.20927e-05		0.0566472	0.0564687	4.93469e-06		0.00810405	0.709744	0.70985	3.60221e-05		10.7648
ELV1	847	8.64127e-05	0.00209913	0.000482958	0.0586164	0.00750085	0.940496	0.679452	8.08386	9.17278e-05		0.0566127	0.0564725	5.26514e-06		0.00797542	0.70994	0.709829	3.79568e-05		10.7438
ELV1	848	7.53411e-05	0.00216873	0.00050318	0.0583045	0.00749794	0.935144	0.67565	8.04124	0.000113252		0.056372	0.056471	5.52699e-06		0.00801795	0.70984	0.709785	4.47056e-05		10.7228
ELV1	849	6.91971e-05	0.00212696	0.00046614	0.057858	0.00741843	0.928254	0.670241	7.97716	0.000132087		0.0564103	0.0564668	7.23777e-06		0.00799181	0.709611	0.709744	4.39856e-05		10.7017
ELV1	850	5.56293e-05	0.00212743	0.000488403	0.0587154	0.0074648	0.942314	0.680584	8.0983	7.87343e-05		0.0565035	0.0564269	7.35767e-06		0.00792178	0.709824	0.709726	4.55996e-05		10.6807
ELV1	851	6.4876e-05	0.00212137	0.000469138	0.058344	0.00739331	0.936583	0.676332	8.04935	0.000124334		0.0564656	0.0564459	7.65568e-06		0.00789391	0.709703	0.709706	4.17605e-05		10.6597
ELV1	852	6.43642e-05	0.002113	0.000509318	0.0591022	0.00753387	0.949849	0.685787	8.16393	0.000159617		0.0565299	0.0564305	7.26785e-06		0.00793165	0.709533	0.709704	4.15935e-05		10.6387
ELV1	853	6.71516e-05	0.00211691	0.00048384	0.0587735	0.00752707	0.94475	0.682159	8.12033	0.000115645		0.0564655	0.0564087	6.38243e-06		0.00796726	0.709565	0.709664	3.4999e-05		10.6176
ELV1	854	7.56671e-05	0.00213263	0.000483554	0.0582402	0.00759165	0.93564	0.675676	8.04199	9.02946e-05		0.0563742	0.0564298	5.38516e-06		0.00811386	0.709609	0.709661	3.35502e-05		10.5966
ELV1	855	7.45144e-05	0.00227178	0.000854693	0.0584805	0.0203917	0.938639	0.682885	8.06529	0.000179035		0.0559486	0.056418	3.39648e-06		0.0217248	0.709695	0.709681	3.57205e-05		10.5756
ELV1	856	8.2223e-05	0.00204908	0.000513147	0.0579348	0.00805975	0.931482	0.672914	8.00476	0.000202207		0.0565752	0.0564276	3.41423e-06		0.00865261	0.709721	0.709665	3.19724e-05		10.5546
ELV1	857	5.99024e-05	0.00211269	0.000447476	0.0586083	0.00805198	0.941768	0.680192	8.09447	0.000931535		0.0564775	0.0564253	6.40411e-06		0.00854986	0.709542	0.709666	3.20933e-05		10.5336
ELV1	858	7.61774e-05	0.00210512	0.00045718	0.0585083	0.00788985	0.942406	0.680945	8.10232	3.68026e-05		0.0563736	0.0564106	7.60595e-06		0.00837203	0.709813	0.709698	3.33791e-05		10.5125
ELV1	859	5.1885e-05	0.00208439	0.000475597	0.0586081	0.00781408	0.9413	0.680003	8.0903	0.000122649		0.0566037	0.0564291	7.81037e-06		0.00830137	0.709802	0.709708	3.04021e-05		10.4915
ELV1	860	5.90678e-05	0.00212053	0.00050987	0.0577073	0.00767445	0.928438	0.670679	7.9822	0.00013609		0.0562805	0.056429	8.74257e-06		0.00826598	0.709671	0.709727	2.96078e-05		10.4705
ELV1	861	8.13423e-05	0.00208085	0.000457049	0.0580588	0.00771136	0.931661	0.673021	8.00924	0.000117011		0.0566094	0.0564819	8.48608e-06		0.008277	0.709712	0.70974	3.08332e-05		10.4495
ELV1	862	7.6626e-05	0.00210959	0.000490552	0.0581708	0.00787079	0.934595	0.675255	8.0327	9.14605e-05		0.0564403	0.05647	8.75062e-06		0.0084216	0.709855	0.709752	3.22051e-05		10.4284
ELV1	863	7.68406e-05	0.00210926	0.000455996	0.0574711	0.0080136	0.923119	0.666891	7.93445	0.000116268		0.0563677	0.056468	8.63705e-06		0.00868101	0.709658	0.709781	2.29518e-05		10.4074
ELV1	864	6.67026e-05	0.00207539	0.000497126	0.058438	0.00811963	0.937942	0.677815	8.06388	0.000133233		0.0566696	0.0564805	7.66411e-06		0.00865686	0.709804	0.709762	2.76047e-05		10.3864
ELV1	865	6.19769e-05	0.00212914	0.000473394	0.0579364	0.00798263	0.930302	0.672184	7.99583	0.000115132		0.0563726	0.0564667	7.90834e-06		0.00858069	0.709824	0.70974	3.24787e-05		10.3654
ELV1	866	6.06812e-05	0.00208665	0.000465484	0.0575255	0.00781882	0.922948	0.666924	7.93451	7.83213e-05		0.0565309	0.0564831	5.81553e-06		0.00847157	0.709838	0.709736	3.3397e-05		10.3443
ELV1	867	9.23376e-05	0.00208409	0.000476279	0.0570968	0.00774099	0.916659	0.662342	7.87989	0.00012556		0.0564435	0.0564868	6.14402e-06		0.00844478	0.709834	0.709751	3.52906e-05		10.3233
ELV1	868	7.33473e-05	0.00212473	0.000460708	0.0571489	0.0077042	0.91526	0.661207	7.86984	9.77744e-05		0.0564558	0.0565048	5.89669e-06		0.0084175	0.70962	0.709738	3.33619e-05		10.3023
ELV1	869	6.67497e-05	0.00207467	0.000460671	0.0568429	0.0078703	0.91136	0.6583	7.83321	7.33932e-05		0.0565115	0.0565239	5.30207e-06		0.00863577	0.709581	0.709752	3.25583e-05		10.2813
ELV1	870	5.3199e-05	0.00209	0.000509308	0.0564387	0.00803	0.904439	0.653573	7.77682	3.9479e-05		0.056452	0.0565016	5.19551e-06		0.00887843	0.709638	0.709746	3.20358e-05		10.2603
ELV1	871	7.71476e-05	0.00210119	0.000434821	0.0565189	0.00827895	0.904782	0.654001	7.77702	0.000141443		0.0564603	0.0565078	3.92014e-06		0.00915022	0.709857	0.709742	3.11645e-05		10.2392
ELV1	872	6.20393e-05	0.00202815	0.000470382	0.056012	0.00824315	0.896959	0.648288	7.71087	8.4941e-05		0.0566501	0.0565043	3.2048e-06		0.00919011	0.709725	0.709722	3.06993e-05		10.2182
ELV1	873	5.7184e-05	0.00208072	0.000461402	0.0564772	0.00827762	0.902532	0.652388	7.75907	5.37479e-05		0.0566391	0.0565051	2.25537e-06		0.00917156	0.709797	0.709716	2.86967e-05		10.1972
ELV1	874	7.40749e-05	0.00205021	0.000466768	0.0556926	0.0080923	0.890922	0.643873	7.65818	9.18622e-05		0.0565778	0.0565125	2.64154e-06		0.00908307	0.709747	0.709705	3.41015e-05		10.1761
ELV1	875	7.45527e-05	0.00210343	0.000446626	0.055922	0.00820114	0.894569	0.646632	7.69097	0.000101562		0.0564244	0.0565167	3.17302e-06		0.0091677	0.709782	0.709709	3.2801e-05		10.1551
ELV1	876	7.4766e-05	0.00208585	0.000473382	0.0551478	0.0079768	0.881246	0.636829	7.57632	8.75638e-05		0.0564403	0.0565152	3.79145e-06		0.00905174	0.709639	0.709704	3.40947e-05		10.1341
ELV1	877	6.48582e-05	0.00205897	0.000465467	0.0547234	0.00791074	0.874192	0.631813	7.51491	7.91116e-05		0.0564928	0.0565159	4.34057e-06		0.0090492	0.70977	0.709667	3.58338e-05		10.1131
ELV1	878	7.91706e-05	0.00205616	0.00048127	0.0568998	0.00810154	0.914262	0.660354	7.85669	0.000132097		0.0564523	0.0564962	4.75337e-06		0.00886128	0.709514	0.709635	4.35845e-05		10.092
ELV1	879	6.3773e-05	0.00205974	0.000448693	0.0547366	0.00800255	0.874055	0.63174	7.51665	7.46655e-05		0.0565368	0.0564849	4.87691e-06		0.00915566	0.709617	0.709571	6.08759e-05		10.071
ELV1	880	7.06255e-05	0.00209034	0.000450497	0.0549944	0.00831864	0.876244	0.633283	7.53226	5.16357e-05		0.0565575	0.0564852	4.71123e-06		0.00949352	0.709595	0.709535	6.00452e-05		10.05
ELV1	881	6.19209e-05	0.0021156	0.000444561	0.0544544	0.00851115	0.866978	0.626656	7.4539	6.90572e-05		0.0564359	0.0564825	5.0301e-06		0.00981704	0.709485	0.709476	6.16274e-05		10.029
ELV1	882	6.09589e-05	0.00206566	0.000478369	0.0543651	0.00875968	0.867759	0.627234	7.46035	9.60022e-05		0.0564678	0.056482	4.96506e-06		0.0100946	0.709404	0.709447	5.99972e-05		10.008
ELV1	883	6.86307e-05	0.00209769	0.000454045	0.0539987	0.00869848	0.85968	0.621164	7.39038	8.99016e-05		0.0564334	0.0564865	3.9561e-06		0.0101183	0.709155	0.709399	4.95475e-05		9.98692
ELV1	884	6.69886e-05	0.00207385	0.000528756	0.0543616	0.00871341	0.8663	0.626079	7.44617	0.000140561		0.0565148	0.0564857	3.4694e-06		0.0100582	0.709384	0.709385	4.78946e-05		9.96588
ELV1	885	7.49905e-05	0.00202774	0.000461641	0.0537318	0.00854259	0.856314	0.618589	7.35835	5.87585e-05		0.0565812	0.0564629	3.34975e-06		0.009976	0.709199	0.709369	4.15667e-05		9.94484
ELV1	886	7.00375e-05	0.00208758	0.000458789	0.0538142	0.00842715	0.857411	0.619559	7.37015	4.55181e-05		0.0563951	0.0564597	3.34875e-06		0.0098286	0.709344	0.70935	3.37065e-05		9.92382
ELV1	887	7.52571e-05	0.00207103	0.000408547	0.0533263	0.00836573	0.849353	0.613858	7.30465	6.97042e-05		0.0564346	0.0564621	3.69228e-06		0.00984954	0.709291	0.709312	3.77955e-05		9.90278
ELV1	888	5.67007e-05	0.00206711	0.000464104	0.0527909	0.00842497	0.837888	0.605585	7.20316	5.20603e-05		0.0565423	0.0564732	3.61185e-06		0.010055	0.709371	0.709306	3.66533e-05		9.88178
ELV1	889	5.92889e-05	0.00212389	0.000435808	0.0532679	0.0088556	0.844571	0.610584	7.25943	0.000113293		0.0564432	0.0564731	3.38271e-06		0.0104853	0.709459	0.709299	4.07364e-05		9.86074
ELV1	890	8.58151e-05	0.00210397	0.000482793	0.0530126	0.0138321	0.843506	0.611774	7.25086	9.58977e-05		0.0562863	0.0564632	2.72758e-06		0.0163984	0.709407	0.709267	4.53721e-05		9.8397
ELV1	891	7.89097e-05	0.00208997	0.000472668	0.0536432	0.012433	0.852337	0.617334	7.32739	9.12414e-05		0.0565222	0.0564533	3.13549e-06		0.014587	0.709107	0.70926	4.69922e-05		9.81868
ELV1	892	6.62538e-05	0.00211487	0.000494373	0.0535227	0.00905793	0.849572	0.614206	7.30344	5.78577e-05		0.0564621	0.0564581	4.16225e-06		0.0106618	0.709347	0.709274	5.16205e-05		9.79766
ELV1	893	6.83153e-05	0.00212057	0.000498294	0.0529775	0.00907834	0.837446	0.605279	7.19936	6.43656e-05		0.0565897	0.0564822	5.33742e-06		0.0108405	0.709079	0.709271	5.16131e-05		9.77664
ELV1	894	6.55896e-05	0.00212949	0.000509705	0.0528137	0.00936673	0.836216	0.604478	7.18826	0.000104106		0.0564323	0.0564692	6.52518e-06		0.0112013	0.709068	0.709247	5.19412e-05		9.7556
ELV1	895	7.50652e-05	0.00216341	0.00046522	0.0535853	0.00972071	0.848608	0.613556	7.29435	9.19159e-05		0.0564063	0.0564818	7.03406e-06		0.0114549	0.709131	0.709245	5.09228e-05		9.73462
ELV1	896	8.69391e-05	0.00211022	0.000493876	0.0524134	0.00950585	0.829715	0.600297	7.13437	0.000150396		0.056472	0.0564972	7.11562e-06		0.0114568	0.709484	0.709232	4.78598e-05		9.71358
ELV1	897	6.57798e-05	0.00211785	0.000504065	0.0523509	0.00954692	0.828495	0.599253	7.12406	6.79188e-05		0.0564485	0.0565073	7.83297e-06		0.0115232	0.709256	0.709221	5.16687e-05		9.69256
ELV1	898	8.94216e-05	0.0021267	0.000511067	0.0526145	0.00945955	0.828725	0.599151	7.123	5.91436e-05		0.0566995	0.0565138	8.43044e-06		0.0114146	0.709134	0.709202	5.01101e-05		9.67152
ELV1	899	7.02187e-05	0.0021383	0.00052498	0.0525244	0.00917478	0.83136	0.601377	7.15014	8.01273e-05		0.0563987	0.056508	9.33963e-06		0.0110359	0.709435	0.709224	4.89235e-05		9.65052
ELV1	900	8.23861e-05	0.00210631	0.000465169	0.0523368	0.00882731	0.826442	0.597321	7.10203	9.8787e-05		0.0565818	0.0565105	1.02878e-05		0.0106811	0.709275	0.709234	4.63339e-05		9.62948
ELV1	901	6.9212e-05	0.0021181	0.000452321	0.0522096	0.00874195	0.825569	0.596538	7.09694	3.12859e-05		0.0564559	0.0564413	1.04861e-05		0.010589	0.709007	0.709225	4.94229e-05		9.60848
ELV1	902	6.5475e-05	0.0021043	0.000522301	0.0526296	0.00881189	0.831376	0.600847	7.14662	7.98337e-05		0.0566335	0.0564455	1.05595e-05		0.0105992	0.709149	0.709215	4.46824e-05		9.58744
ELV1	903	8.39152e-05	0.0021368	0.000506322	0.0525295	0.00888742	0.829344	0.599622	7.13101	8.66578e-05		0.0565336	0.0564457	9.91884e-06		0.0107162	0.709299	0.709203	4.5172e-05		9.56644
ELV1	904	8.40494e-05	0.00212424	0.000458981	0.0523828	0.00900619	0.827033	0.597725	7.10703	9.03904e-05		0.0565261	0.056438	8.54835e-06		0.0108898	0.709169	0.709216	4.48144e-05		9.5454
ELV1	905	6.54834e-05	0.00215747	0.000598938	0.0526631	0.00916664	0.8312	0.600691	7.14327	5.37292e-05		0.0564601	0.056458	6.74215e-06		0.0110282	0.709039	0.709184	3.83608e-05		9.52436
ELV1	906	7.29528e-05	0.00234238	0.00131608	0.051959	0.017831	0.819524	0.596082	7.04403	0.000119011		0.0556444	0.0564481	3.02844e-06		0.0217578	0.709392	0.709187	3.94126e-05		9.50336
ELV1	907	6.48228e-05	0.00212716	0.000405247	0.0523517	0.00914332	0.826658	0.597564	7.10583	0.000106547		0.0565179	0.0564516	3.79155e-06		0.0110606	0.709131	0.709207	3.39209e-05		9.48234
ELV1	908	5.93994e-05	0.0021452	0.00044148	0.0522314	0.00897049	0.824298	0.595875	7.08475	7.44745e-05		0.0564509	0.0564439	4.27097e-06		0.0108826	0.709262	0.709205	3.43972e-05		9.46132
ELV1	909	7.26249e-05	0.0021154	0.000479595	0.0516737	0.0088675	0.813649	0.588102	6.99418	2.1511e-05		0.0566151	0.0564396	4.37064e-06		0.0108984	0.709115	0.709196	3.28158e-05		9.44028
ELV1	910	7.02044e-05	0.00209813	0.00049473	0.0518144	0.00872847	0.817434	0.591027	7.02906	4.50838e-05		0.0566191	0.0564218	4.64058e-06		0.0106779	0.70931	0.709218	3.78747e-05		9.41928
ELV1	911	7.76955e-05	0.00216026	0.000494304	0.0522603	0.00911381	0.823585	0.595362	7.07833	8.80367e-05		0.0564729	0.0564206	4.96736e-06		0.011066	0.709207	0.709221	3.62278e-05		9.39824
ELV1	912	7.04323e-05	0.00213964	0.000458701	0.0517741	0.00905465	0.815835	0.589768	7.01323	6.93442e-05		0.0564936	0.056461	5.02203e-06		0.0110986	0.709127	0.709202	3.0896e-05		9.37724
ELV1	913	5.40463e-05	0.00211599	0.000479539	0.0515713	0.00930319	0.812644	0.587609	6.98505	0.000134101		0.0565493	0.0564523	5.34145e-06		0.0114481	0.709208	0.709219	3.11617e-05		9.3562
ELV1	914	7.18335e-05	0.00214175	0.000463374	0.0514824	0.0092207	0.810477	0.586187	6.96686	3.97482e-05		0.0564861	0.0564609	5.63203e-06		0.0113769	0.70939	0.70922	3.13757e-05		9.33516
ELV1	915	7.46376e-05	0.00215652	0.000505595	0.0511685	0.00906911	0.805872	0.582468	6.9252	4.07753e-05		0.0563309	0.0564668	6.2453e-06		0.0112538	0.709072	0.709233	2.91654e-05		9.31416
ELV1	916	8.40831e-05	0.00213504	0.000493769	0.050977	0.00888657	0.802565	0.580327	6.90159	9.26763e-05		0.0564469	0.0564389	6.97663e-06		0.0110727	0.709197	0.709233	2.92558e-05		9.2931
ELV1	917	6.08912e-05	0.00213481	0.000436579	0.0494537	0.00876223	0.779442	0.56361	6.6997	8.63313e-05		0.0560885	0.0564258	7.0664e-06		0.0112417	0.709299	0.709214	3.64276e-05		9.2721
ELV1	918	6.34347e-05	0.00212807	0.000436742	0.0498936	0.0089547	0.78319	0.566346	6.73156	8.65762e-05		0.0564223	0.0564252	6.73129e-06		0.0114336	0.709275	0.709219	3.54732e-05		9.25106
ELV1	919	5.76821e-05	0.00207261	0.000487723	0.0492076	0.00902757	0.77276	0.559028	6.64594	8.3534e-05		0.0565449	0.0564144	6.39653e-06		0.0116822	0.709245	0.709206	3.80711e-05		9.23002
ELV1	920	6.28499e-05	0.00208936	0.0004984	0.0493751	0.00918341	0.77268	0.558979	6.64277	5.08954e-05		0.05668	0.0564043	5.80021e-06		0.0118851	0.709313	0.709197	3.39852e-05		9.20902
ELV1	921	8.64203e-05	0.00211702	0.000486541	0.0493343	0.00898251	0.775295	0.560529	6.66482	0.000102243		0.0563129	0.0564175	4.06263e-06		0.0115859	0.709017	0.709215	3.12719e-05		9.18798
ELV1	922	6.35143e-05	0.00211435	0.000457466	0.0490579	0.00893077	0.770117	0.556881	6.6196	0.000105811		0.0563283	0.0564177	4.08003e-06		0.0115966	0.709174	0.709228	3.31274e-05		9.16698
ELV1	923	6.97798e-05	0.00209842	0.000451542	0.0493195	0.0091019	0.773582	0.559345	6.6489	7.20929e-05		0.0564871	0.0564374	4.07305e-06		0.0117659	0.709082	0.709213	3.29128e-05		9.14594
ELV1	924	7.09798e-05	0.0020784	0.000508771	0.0488864	0.00901287	0.76785	0.555432	6.60133	6.58227e-05		0.0564308	0.0564471	4.2569e-06		0.0117378	0.709297	0.709193	3.49477e-05		9.12494
ELV1	925	7.14981e-05	0.00208021	0.000437194	0.0487131	0.00892616	0.765206	0.553411	6.5774	5.82535e-05		0.0563748	0.0564261	4.1774e-06		0.011665	0.709251	0.709189	3.45079e-05		9.10388
ELV1	926	6.01176e-05	0.002093	0.000431751	0.0492689	0.009314	0.773294	0.55947	6.64771	0.000103615		0.0564755	0.0564085	3.61578e-06		0.0120446	0.709328	0.709199	3.99472e-05		9.08286
ELV1	927	6.85366e-05	0.00206292	0.00046814	0.0490368	0.009418	0.771322	0.558002	6.63184	8.84903e-05		0.0564492	0.0564191	3.57201e-06		0.0122102	0.709151	0.709214	3.48825e-05		9.06184
ELV1	928	7.20792e-05	0.00211768	0.000445579	0.0495487	0.00951557	0.779144	0.5635	6.69679	8.19385e-05		0.0563049	0.0564343	3.48865e-06		0.0122128	0.709071	0.709241	4.1218e-05		9.04082
ELV1	929	6.87709e-05	0.00210525	0.00050997	0.0495407	0.00942493	0.776553	0.56168	6.67389	4.33824e-05		0.0565297	0.0564195	3.69555e-06		0.0121369	0.709203	0.709239	4.20548e-05		9.0198
ELV1	930	7.58607e-05	0.00212061	0.000425558	0.0494365	0.00935239	0.777041	0.562286	6.68077	9.31557e-05		0.0563143	0.0564248	2.92206e-06		0.0120359	0.709419	0.709231	4.15742e-05		8.99876
ELV1	931	6.41062e-05	0.00217379	0.000468759	0.0510283	0.00964608	0.800426	0.578976	6.88111	4.0914e-05		0.0564858	0.0564326	3.02195e-06		0.0120512	0.709165	0.709222	4.20465e-05		8.97776
ELV1	932	5.29513e-05	0.00217767	0.000506733	0.0513893	0.00963843	0.807742	0.584521	6.94549	9.88961e-05		0.0564296	0.0564342	3.44689e-06		0.0119326	0.709442	0.709207	4.04892e-05		8.95672
ELV1	933	8.14367e-05	0.00213608	0.000512814	0.0512052	0.00942821	0.805537	0.582416	6.92358	9.08542e-05		0.0564956	0.0564116	3.31986e-06		0.0117043	0.709063	0.709205	4.08815e-05		8.93568
ELV1	934	7.42864e-05	0.00218818	0.000517467	0.0509307	0.0104313	0.800267	0.579282	6.88124	9.39261e-05		0.0563247	0.0564305	4.7667e-06		0.0130348	0.709219	0.709215	3.83358e-05		8.91468
ELV1	935	6.64532e-05	0.00211543	0.000422788	0.0504654	0.00999457	0.793555	0.57417	6.82192	0.000107344		0.0564887	0.0564319	4.76398e-06		0.0125947	0.709162	0.709233	4.14545e-05		8.89364
ELV1	936	8.2259e-05	0.00226275	0.000509943	0.0532998	0.0102215	0.836902	0.605431	7.19478	0.000113895		0.0564602	0.056451	4.97563e-06		0.0122135	0.709179	0.709219	3.66471e-05		8.8726
ELV1	937	8.80724e-05	0.0024217	0.000555098	0.0576651	0.0108134	0.906756	0.65592	7.79777	0.000154088		0.0564933	0.0564359	4.96837e-06		0.0119254	0.709129	0.709219	3.66339e-05		8.85158
ELV1	938	7.742e-05	0.00245313	0.00048248	0.0576771	0.0110587	0.909826	0.658259	7.82404	8.87011e-05		0.0562008	0.0564647	4.96935e-06		0.0121548	0.709173	0.709192	2.71386e-05		8.83056
ELV1	939	6.67035e-05	0.00238794	0.000550593	0.058388	0.0110415	0.921562	0.666877	7.92501	0.000128774		0.0565122	0.0564508	3.84545e-06		0.0119812	0.709375	0.709216	2.53356e-05		8.80954
ELV1	940	9.22235e-05	0.00241055	0.000535825	0.0583482	0.0108366	0.918954	0.664831	7.90248	6.33469e-05		0.0565459	0.0564577	4.63113e-06		0.0117923	0.709284	0.709218	2.53921e-05		8.78852
ELV1	941	8.2764e-05	0.00236657	0.000512051	0.0577599	0.0107061	0.911123	0.659015	7.83453	7.40765e-05		0.0565239	0.0564488	5.81409e-06		0.0117504	0.709166	0.709232	2.57879e-05		8.7675
ELV1	942	7.39073e-05	0.00236122	0.000519061	0.055859	0.0103535	0.880185	0.636682	7.56946	9.12712e-05		0.0563194	0.0564509	6.48378e-06		0.0117629	0.709165	0.709237	2.51404e-05		8.74646
ELV1	943	6.55668e-05	0.00227558	0.000534186	0.0560522	0.0104585	0.881843	0.637968	7.5819	3.45483e-05		0.0567464	0.0564309	6.32753e-06		0.0118599	0.709311	0.709239	2.39751e-05		8.72546
ELV1	944	7.24529e-05	0.00219826	0.000490801	0.051833	0.00969348	0.815824	0.590169	7.01472	9.68889e-05		0.0563435	0.0564776	8.06956e-06		0.0118818	0.709233	0.709247	2.28205e-05		8.70442
ELV1	945	6.72931e-05	0.00222385	0.000513473	0.0530551	0.0100147	0.835341	0.604229	7.179	5.07746e-05		0.0564002	0.0564925	8.1766e-06		0.0119888	0.7093	0.70924	1.9157e-05		8.68338
ELV1	946	7.96392e-05	0.00217379	0.000489419	0.0516219	0.00974526	0.812746	0.587979	6.98837	6.01663e-05		0.0563909	0.0564859	8.57237e-06		0.0119905	0.70923	0.709241	1.94663e-05		8.66238
ELV1	947	6.13351e-05	0.00215399	0.000528778	0.051667	0.0101227	0.813237	0.588366	6.9913	7.69216e-05		0.0564837	0.0564844	8.18832e-06		0.0124474	0.709156	0.709255	1.86608e-05		8.64134
ELV1	948	8.09747e-05	0.00215828	0.000455278	0.0512077	0.0094259	0.807564	0.584062	6.94186	9.16426e-05		0.0562732	0.0565145	7.52613e-06		0.011672	0.70925	0.709257	1.79991e-05		8.62034
ELV1	949	7.56372e-05	0.00208684	0.000461652	0.0508931	0.00951448	0.799798	0.578573	6.87544	9.14273e-05		0.0567141	0.056496	3.69068e-06		0.0118961	0.709303	0.709238	2.12639e-05		8.5993
ELV1	950	7.0573e-05	0.00206761	0.00048271	0.0506731	0.00947183	0.797796	0.57723	6.86101	0.000115591		0.0566765	0.0565072	3.47353e-06		0.0118725	0.709295	0.709223	2.63744e-05		8.57826
ELV1	951	6.69768e-05	0.00211067	0.000456778	0.0509194	0.00945409	0.802413	0.580478	6.8989	9.82262e-05		0.056473	0.056504	3.39532e-06		0.0117821	0.709312	0.709198	2.9851e-05		8.55724
ELV1	952	7.78144e-05	0.00213453	0.000441262	0.0507936	0.00926589	0.798096	0.577144	6.86066	6.6013e-05		0.0565079	0.0565066	4.03076e-06		0.01161	0.709178	0.709209	3.28902e-05		8.53622
ELV1	953	8.14553e-05	0.00209028	0.000477544	0.0510976	0.00934559	0.804202	0.581521	6.91322	3.67586e-05		0.0566499	0.0564964	4.61102e-06		0.0116209	0.709123	0.709218	3.25911e-05		8.5152
ELV1	954	7.55833e-05	0.00211877	0.000469561	0.05104	0.00930878	0.802723	0.580308	6.89808	7.69177e-05		0.0565428	0.0565155	5.29098e-06		0.0115965	0.709082	0.709232	3.65574e-05		8.49416
ELV1	955	5.90105e-05	0.00211721	0.000506401	0.0505704	0.00925702	0.79558	0.57521	6.83856	0.000113994		0.0564666	0.0564966	6.68261e-06		0.0116356	0.70905	0.709214	3.69493e-05		8.47316
ELV1	956	5.03132e-05	0.00213025	0.000452877	0.050503	0.00939127	0.795095	0.575171	6.835	7.09633e-05		0.0563649	0.0564751	7.64874e-06		0.0118115	0.709337	0.709224	4.05263e-05		8.45214
ELV1	957	8.20014e-05	0.00207276	0.000437295	0.0496576	0.00941278	0.782209	0.565816	6.7234	6.19615e-05		0.0564197	0.0564733	8.38582e-06		0.0120336	0.709252	0.709223	4.03438e-05		8.43112
ELV1	958	6.00781e-05	0.00210228	0.000523304	0.0501043	0.00960635	0.789528	0.57135	6.78847	5.45243e-05		0.0563722	0.0564653	8.37391e-06		0.0121672	0.709384	0.709236	4.07593e-05		8.4101
ELV1	959	5.80896e-05	0.00206502	0.000482515	0.0501582	0.00970077	0.79107	0.572264	6.80112	6.62687e-05		0.0564831	0.0564524	8.22411e-06		0.0122629	0.709128	0.709265	4.225e-05		8.38908
ELV1	960	8.42111e-05	0.0020849	0.000465312	0.0503099	0.00954923	0.792263	0.573247	6.81071	8.13903e-05		0.056506	0.056445	5.95567e-06		0.0120531	0.709394	0.70927	4.01442e-05		8.36804
ELV1	961	6.73631e-05	0.00208649	0.000505459	0.0502741	0.00936588	0.792433	0.57322	6.81208	5.47241e-05		0.0564401	0.0564392	4.38831e-06		0.0118191	0.709304	0.709289	3.23254e-05		8.34704
ELV1	962	5.46977e-05	0.00205463	0.000468184	0.0501966	0.00905563	0.792745	0.573334	6.81505	8.58766e-05		0.0564529	0.0564401	4.6224e-06		0.0114231	0.709305	0.709272	3.41115e-05		8.326
ELV1	963	8.99415e-05	0.00205897	0.00045758	0.0500189	0.00880521	0.789846	0.571287	6.79122	3.30577e-05		0.0564201	0.056442	5.09283e-06		0.011148	0.709417	0.709284	3.56884e-05		8.30496
ELV1	964	6.78289e-05	0.00206754	0.000447573	0.0500973	0.00901044	0.789298	0.570661	6.7845	5.92102e-05		0.0565083	0.0564603	5.20045e-06		0.0114158	0.709131	0.709295	4.01084e-05		8.28396
ELV1	965	5.28822e-05	0.00205847	0.000510514	0.0495917	0.0088227	0.781267	0.564893	6.71529	7.46205e-05		0.0564616	0.0564661	5.22405e-06		0.0112928	0.709239	0.709314	3.55708e-05		8.2629
ELV1	966	5.41385e-05	0.00204944	0.000452402	0.0492293	0.0088091	0.77621	0.561264	6.67344	5.75694e-05		0.0564023	0.0564796	4.99319e-06		0.0113488	0.709163	0.70932	3.74282e-05		8.24188
ELV1	967	6.92483e-05	0.0021133	0.000469235	0.0503984	0.00890066	0.794123	0.574345	6.82738	9.42814e-05		0.0563754	0.0564829	4.44274e-06		0.0112082	0.709381	0.709369	6.02878e-05		8.22086
ELV1	968	7.58668e-05	0.00205462	0.000456419	0.0489409	0.0085086	0.770292	0.557203	6.62391	8.34141e-05		0.0564406	0.0564702	3.84368e-06		0.0110459	0.709487	0.709365	6.0925e-05		8.19982
ELV1	969	6.65638e-05	0.00201876	0.000507023	0.0484144	0.00846697	0.761047	0.550418	6.5446	0.000104512		0.0565732	0.0564662	1.12634e-05		0.0111254	0.709319	0.709356	6.07245e-05		8.17882
ELV1	970	6.37782e-05	0.0020543	0.00047402	0.0483506	0.00821183	0.757568	0.547706	6.50972	2.83598e-05		0.0565471	0.0564575	1.6708e-05		0.0108397	0.709452	0.709372	5.59518e-05		8.15778
ELV1	971	5.81574e-05	0.00204387	0.000456314	0.0482328	0.00809461	0.755136	0.546361	6.49321	0.000110473		0.0566538	0.0564567	1.92823e-05		0.0107194	0.709794	0.709371	5.64327e-05		8.13674
ELV1	972	7.85447e-05	0.00209371	0.000470696	0.0482863	0.00829012	0.755208	0.545961	6.49095	7.70933e-05		0.0564771	0.0564545	2.02607e-05		0.0109773	0.709263	0.709386	5.20165e-05		8.11572
ELV1	973	5.77087e-05	0.00206901	0.000420142	0.0469417	0.00810834	0.734603	0.531223	6.31599	3.0717e-05		0.0563126	0.0563575	2.15744e-05		0.0110377	0.709329	0.709389	5.20562e-05		8.0947
ELV1	974	6.43081e-05	0.00209564	0.000404348	0.0470938	0.00854951	0.734809	0.53146	6.31627	3.98616e-05		0.0563758	0.056331	2.16789e-05		0.011635	0.709298	0.709366	5.23332e-05		8.07368
ELV1	975	7.17145e-05	0.00206945	0.000477379	0.0469191	0.00878772	0.732768	0.53006	6.29942	0.000117902		0.0564126	0.0563397	2.01977e-05		0.0119925	0.709221	0.709381	5.29193e-05		8.05264
ELV1	976	7.53728e-05	0.002044	0.000446976	0.0465876	0.00870941	0.72773	0.52649	6.25635	5.93945e-05		0.0564533	0.0563406	1.78481e-05		0.0119679	0.709319	0.709373	5.23274e-05		8.03164
ELV1	977	6.31743e-05	0.00210467	0.000459382	0.0465721	0.00882998	0.724835	0.524515	6.23126	3.47745e-05		0.0563779	0.0563029	1.3647e-05		0.0121821	0.709408	0.709337	2.5842e-05		8.0106
ELV1	978	6.69302e-05	0.00231158	0.000843496	0.0462293	0.0205425	0.719941	0.525475	6.18782	8.0261e-05		0.0553079	0.0563063	5.4765e-06		0.0285337	0.709257	0.709331	2.81962e-05		7.98956
ELV1	979	5.53545e-05	0.00210728	0.000501443	0.0458157	0.00870831	0.713832	0.516616	6.13707	6.59242e-05		0.05615	0.05632	7.91073e-06		0.0121994	0.709465	0.70933	2.82359e-05		7.96856
ELV1	980	7.05531e-05	0.00203504	0.000465336	0.0465313	0.00839401	0.724375	0.523959	6.22673	6.84495e-05		0.0566686	0.0563214	1.11264e-05		0.0115879	0.70937	0.70931	3.65707e-05		7.9475
ELV1	981	6.52412e-05	0.00206324	0.000489422	0.0468424	0.00833551	0.729695	0.527771	6.27156	4.92726e-05		0.0565571	0.0563358	1.3937e-05		0.0114233	0.709438	0.709331	3.68866e-05		7.92648
ELV1	982	7.87282e-05	0.00211582	0.000462526	0.046751	0.00818292	0.729154	0.527186	6.26775	6.0592e-05		0.0562393	0.0563114	1.51304e-05		0.0112225	0.709206	0.70933	3.69083e-05		7.90546
ELV1	983	7.11002e-05	0.00211008	0.000430749	0.0468749	0.00819446	0.72824	0.526629	6.26023	7.89929e-05		0.056514	0.0562567	1.57472e-05		0.0112524	0.709316	0.709321	3.5891e-05		7.88442
ELV1	984	7.57009e-05	0.00205327	0.000447062	0.0457215	0.00819847	0.711342	0.514364	6.11577	5.91101e-05		0.0564632	0.0563948	1.65046e-05		0.0115254	0.709098	0.709346	3.97492e-05		7.86342
ELV1	985	6.38227e-05	0.00208376	0.000461493	0.0456351	0.00833721	0.708978	0.512991	6.09623	7.76573e-05		0.0563912	0.0564071	1.68649e-05		0.0117595	0.709429	0.709327	3.79535e-05		7.84238
ELV1	986	6.58339e-05	0.0020183	0.000463891	0.0455015	0.00848093	0.707994	0.51221	6.08665	9.98057e-05		0.0565713	0.0563886	1.67276e-05		0.0119788	0.709314	0.709322	3.76465e-05		7.82138
ELV1	987	6.92372e-05	0.0021169	0.000630939	0.0446908	0.0118398	0.691966	0.501926	5.94663	0.000105827		0.056185	0.056394	1.69036e-05		0.0171104	0.709311	0.709313	3.55384e-05		7.80034
ELV1	988	7.84509e-05	0.0022219	0.000881922	0.0444373	0.0129208	0.686515	0.498713	5.90292	0.00021068		0.0557759	0.0564123	1.53534e-05		0.0188208	0.709513	0.709345	3.93352e-05		7.7793
ELV1	989	7.71755e-05	0.0020105	0.000376865	0.0448379	0.00832847	0.693257	0.501529	5.95994	5.7283e-05		0.0568278	0.0564095	5.31626e-06		0.0120135	0.709273	0.70936	4.08188e-05		7.7583
ELV1	990	6.09292e-05	0.00204788	0.000477153	0.0435563	0.00809218	0.674445	0.48798	5.7989	2.21797e-05		0.0562844	0.0564089	1.08158e-05		0.0119983	0.709325	0.709403	3.17823e-05		7.73724
ELV1	991	6.73553e-05	0.00203342	0.000462438	0.0439239	0.0079864	0.679526	0.491499	5.84015	1.84836e-05		0.0564656	0.0564228	1.33402e-05		0.0117529	0.709343	0.709427	4.18092e-05		7.71622
ELV1	992	6.47507e-05	0.00202602	0.000451834	0.0434024	0.00786289	0.669015	0.484139	5.75252	2.84072e-06		0.0566163	0.0564185	1.51536e-05		0.0117529	0.709531	0.709448	4.06128e-05		7.6952
ELV1	993	5.39965e-05	0.00205669	0.000483848	0.0435058	0.00803109	0.671039	0.485562	5.76871	4.93415e-05		0.0564403	0.0564467	1.60794e-05		0.0119682	0.709462	0.709483	4.26065e-05		7.67416
ELV1	994	7.28431e-05	0.00203479	0.000450835	0.0431968	0.00815644	0.666281	0.482267	5.72855	6.50012e-05		0.0564833	0.0565078	1.57678e-05		0.0122417	0.709527	0.709459	4.70607e-05		7.65316
ELV1	995	6.94788e-05	0.002067	0.000441294	0.0435528	0.00845046	0.670911	0.485717	5.76614	2.85458e-05		0.0564574	0.056503	1.46676e-05		0.0125955	0.709673	0.709478	4.23055e-05		7.63212
ELV1	996	6.20373e-05	0.00206313	0.00047954	0.0433168	0.00839996	0.666154	0.482292	5.72804	7.58922e-05		0.0565441	0.056522	1.28306e-05		0.0126096	0.709517	0.70948	4.15091e-05		7.61106
ELV1	997	7.11425e-05	0.00206788	0.000500047	0.0437266	0.00843043	0.673417	0.48757	5.78924	5.68479e-05		0.0565236	0.0565279	1.09195e-05		0.0125189	0.709662	0.709481	4.1168e-05		7.59006
ELV1	998	7.27129e-05	0.00206802	0.000481258	0.0435373	0.00821997	0.670171	0.484844	5.76023	4.7084e-05		0.0564954	0.0565028	7.35695e-06		0.0122655	0.709277	0.709467	4.15691e-05		7.56902
ELV1	999	7.10272e-05	0.00207107	0.000458678	0.0431865	0.00827398	0.66416	0.480663	5.7084	7.38229e-05		0.0564476	0.0565006	3.35647e-06		0.0124578	0.709461	0.709468	4.15698e-05		7.54798
ELV1	1000	7.02403e-05	0.00204799	0.000502571	0.0440483	0.00853932	0.67743	0.490288	5.82387	3.19218e-05		0.0567749	0.0565064	3.31132e-06		0.0126055	0.709346	0.709435	4.89201e-05		7.52694
ELV1	1001	5.05822e-05	0.00207056	0.000457514	0.0437586	0.00861483	0.67416	0.487953	5.79531	4.25531e-05		0.0564937	0.0565119	3.21485e-06		0.0127786	0.709353	0.709399	4.24014e-05		7.50592
ELV1	1002	7.07438e-05	0.00211477	0.00043783	0.0447397	0.00888924	0.688907	0.498675	5.92171	7.78482e-06		0.0565309	0.0565291	4.87602e-06		0.0129034	0.709395	0.709411	4.77922e-05		7.4849
ELV1	1003	6.47424e-05	0.00213647	0.000500589	0.0450291	0.00891414	0.695267	0.503321	5.9766	7.61017e-05		0.0563401	0.0565175	5.54454e-06		0.0128212	0.709474	0.709424	5.57678e-05		7.46388
ELV1	1004	6.20292e-05	0.00212798	0.000478635	0.0453106	0.00901737	0.699968	0.506547	6.01708	0.000119077		0.0564154	0.0565149	6.73813e-06		0.0128825	0.709196	0.709468	6.03098e-05		7.44284
ELV1	1005	5.70986e-05	0.00209534	0.000432703	0.0453215	0.00895239	0.700416	0.506911	6.02065	9.50147e-05		0.0565469	0.0565235	8.22366e-06		0.0127815	0.709308	0.709488	6.33639e-05		7.42184
ELV1	1006	7.6798e-05	0.00214517	0.000474093	0.0462081	0.00909522	0.714009	0.516996	6.13793	7.43267e-05		0.0565187	0.0564776	9.62004e-06		0.0127382	0.709643	0.709495	6.20355e-05		7.4008
ELV1	1007	7.66573e-05	0.00206314	0.00051741	0.045737	0.00895543	0.707716	0.512568	6.08503	8.39009e-05		0.0567328	0.0564771	1.0264e-05		0.012654	0.709783	0.709515	6.0137e-05		7.3798
ELV1	1008	5.87214e-05	0.00215739	0.000501425	0.0463566	0.00913713	0.717616	0.519689	6.16951	7.29477e-06		0.056396	0.056468	1.00473e-05		0.0127326	0.709722	0.709539	5.96749e-05		7.35876
ELV1	1009	6.45196e-05	0.00212653	0.000479106	0.0460866	0.0090617	0.713731	0.516864	6.13707	8.97134e-05		0.0564669	0.0564557	1.11642e-05		0.0126962	0.709663	0.709573	6.48682e-05		7.33772
ELV1	1010	7.12035e-05	0.00209792	0.000490253	0.0458525	0.009189	0.710061	0.514046	6.10438	4.89041e-05		0.0565426	0.0564465	1.08102e-05		0.0129411	0.709413	0.709609	4.98772e-05		7.31672
ELV1	1011	7.68623e-05	0.00208249	0.000454515	0.0446539	0.00927683	0.692488	0.501532	5.95294	7.84407e-05		0.0562699	0.056448	7.84589e-06		0.0133964	0.709552	0.70961	4.94341e-05		7.29568
ELV1	1012	7.02391e-05	0.00206287	0.000460169	0.0447941	0.00939321	0.693511	0.502373	5.9617	3.86923e-06		0.0564879	0.0564377	7.02707e-06		0.0135444	0.709638	0.709615	5.01784e-05		7.27468
ELV1	1013	6.7769e-05	0.00209803	0.000471593	0.0448955	0.00932323	0.694135	0.502967	5.96829	6.85294e-05		0.0564313	0.0564056	6.8358e-06		0.0134314	0.709811	0.709566	5.59651e-05		7.25364
ELV1	1014	7.19769e-05	0.00210549	0.000462467	0.0450129	0.00920114	0.698372	0.505688	6.0024	0.000104996		0.0562042	0.0564127	6.75067e-06		0.0131751	0.709558	0.709528	5.68218e-05		7.23264
ELV1	1015	6.6089e-05	0.00215032	0.000463891	0.0456245	0.00891814	0.705809	0.510852	6.06876	6.02734e-05		0.0563146	0.0564327	8.26957e-06		0.0126354	0.709314	0.709522	5.55206e-05		7.2116
ELV1	1016	6.24645e-05	0.00210953	0.000471019	0.0454386	0.00881262	0.701873	0.508312	6.03625	-8.1128e-06		0.0565635	0.0564446	1.07995e-05		0.0125559	0.7097	0.709568	6.39199e-05		7.1906
ELV1	1017	6.72339e-05	0.00213862	0.000475323	0.0455607	0.00876429	0.704017	0.509417	6.05181	3.89957e-05		0.0564052	0.0564734	1.42259e-05		0.012449	0.709286	0.709572	6.39033e-05		7.16954
ELV1	1018	7.44332e-05	0.00215893	0.000501817	0.0454854	0.00878056	0.702079	0.508185	6.03772	3.72583e-05		0.0563795	0.0564659	1.56795e-05		0.0125065	0.709349	0.709563	6.34848e-05		7.14852
ELV1	1019	7.19017e-05	0.00212748	0.000520524	0.0448423	0.00876696	0.690907	0.500275	5.94045	5.19118e-05		0.0564739	0.0564908	1.52128e-05		0.0126891	0.709602	0.709556	6.08673e-05		7.1275
ELV1	1020	7.35882e-05	0.0021136	0.000451422	0.0450054	0.00893709	0.692132	0.501434	5.95144	0.000101563		0.0566868	0.0565152	1.44591e-05		0.0129124	0.709874	0.709555	6.0869e-05		7.10648
ELV1	1021	6.85192e-05	0.00211108	0.000497353	0.0448229	0.00895846	0.689091	0.499037	5.92498	7.81105e-05		0.0566741	0.0565459	1.36436e-05		0.0130004	0.709582	0.709602	5.8048e-05		7.08546
ELV1	1022	7.56062e-05	0.00210129	0.000460695	0.0443472	0.00883921	0.681878	0.493706	5.86118	3.71733e-05		0.0565867	0.0565366	1.1465e-05		0.012963	0.709551	0.709609	5.9838e-05		7.06442
ELV1	1023	8.66627e-05	0.00213025	0.000464315	0.043555	0.00851577	0.668465	0.48425	5.75021	3.80445e-05		0.0564053	0.0565435	1.02416e-05		0.0127393	0.709744	0.709641	4.80995e-05		7.04342
ELV1	1024	8.11103e-05	0.00208592	0.000469162	0.0436606	0.0085239	0.668998	0.484351	5.75116	3.49218e-05		0.0567053	0.0565608	8.54233e-06		0.0127413	0.709551	0.709659	3.83011e-05		7.02238
ELV1	1025	6.74745e-05	0.00213186	0.000450047	0.0436428	0.00857707	0.669062	0.484685	5.75437	5.13302e-05		0.0564721	0.0565674	8.62142e-06		0.0128196	0.709777	0.709663	3.78261e-05		7.00134
ELV1	1026	6.8119e-05	0.00210643	0.000475464	0.0437072	0.00860342	0.669344	0.48481	5.75479	3.37298e-05		0.0566528	0.0565455	1.04158e-05		0.0128535	0.709772	0.709628	3.20933e-05		6.98034
ELV1	1027	6.41253e-05	0.00208186	0.000437623	0.0432521	0.00875506	0.664501	0.481176	5.71086	6.34326e-05		0.0564613	0.0565064	1.16502e-05		0.0131754	0.709605	0.709625	3.27148e-05		6.95928
ELV1	1028	6.76778e-05	0.00209276	0.000487314	0.043346	0.00904372	0.665691	0.48222	5.72399	8.68988e-05		0.0564805	0.0564955	1.27107e-05		0.0135855	0.709531	0.709623	3.30329e-05		6.93826
ELV1	1029	7.93292e-05	0.00212091	0.000471185	0.0445779	0.00932457	0.685222	0.496405	5.8908	5.83512e-05		0.0565704	0.0564893	1.29682e-05		0.0136081	0.709646	0.709615	3.05422e-05		6.91724
ELV1	1030	7.78969e-05	0.00216229	0.000495536	0.0454883	0.00955215	0.699658	0.506798	6.01517	7.45693e-05		0.0565463	0.0564714	1.1775e-05		0.0136526	0.709519	0.709634	3.21424e-05		6.89622
ELV1	1031	7.07782e-05	0.00217672	0.00048658	0.045463	0.00953756	0.699444	0.506608	6.01209	8.87008e-08		0.0564461	0.0564675	8.62974e-06		0.0136359	0.709552	0.709629	3.00399e-05		6.8752
ELV1	1032	6.94572e-05	0.00221772	0.000453964	0.045901	0.00941727	0.707732	0.512576	6.08489	5.69901e-05		0.0562436	0.0564617	5.15486e-06		0.0133063	0.709539	0.709608	2.60258e-05		6.85416
ELV1	1033	8.45765e-05	0.00225326	0.000515677	0.0480208	0.00957864	0.74135	0.536875	6.3734	6.07792e-05		0.0564668	0.0564629	3.75321e-06		0.0129205	0.709655	0.709609	2.60261e-05		6.83316
ELV1	1034	6.94359e-05	0.00228073	0.000499107	0.047657	0.00950609	0.735073	0.532497	6.32172	8.15387e-05		0.0563376	0.0564618	3.46512e-06		0.0129322	0.709744	0.709633	2.91384e-05		6.81212
ELV1	1035	8.8943e-05	0.00226845	0.000529781	0.0481649	0.00982803	0.742702	0.538062	6.38643	0.000104035		0.0565083	0.0564639	4.43552e-06		0.0132328	0.709729	0.70962	3.12446e-05		6.79108
ELV1	1036	5.94082e-05	0.00221285	0.000490617	0.0467438	0.00920685	0.721312	0.52237	6.20393	0.000103896		0.0564286	0.0564655	8.34502e-06		0.012764	0.70956	0.709651	3.51631e-05		6.77008
ELV1	1037	6.86862e-05	0.00220274	0.000533605	0.0470268	0.00901518	0.724648	0.524604	6.22967	2.23542e-05		0.0565888	0.0564702	1.15613e-05		0.0124408	0.709612	0.709668	3.38836e-05		6.74904
ELV1	1038	8.03748e-05	0.00224061	0.00046335	0.0475203	0.00918924	0.733116	0.530972	6.30457	6.16665e-05		0.0564748	0.0564914	1.46104e-05		0.0125345	0.709774	0.709679	3.08466e-05		6.72804
ELV1	1039	7.68962e-05	0.00217864	0.000488497	0.0461038	0.00891669	0.710993	0.514741	6.11372	6.47086e-05		0.0564682	0.0565031	1.63885e-05		0.0125412	0.709518	0.709668	3.35857e-05		6.707
ELV1	1040	7.04601e-05	0.00215886	0.000486493	0.0459573	0.00895433	0.707996	0.512854	6.08866	0.000117688		0.0565941	0.0565427	1.71354e-05		0.0126474	0.709828	0.709658	3.25457e-05		6.686
ELV1	1041	8.27411e-05	0.00216724	0.000495024	0.0458169	0.00911757	0.705353	0.510948	6.06611	4.45986e-05		0.0565638	0.0565614	1.69181e-05		0.0129263	0.70972	0.709637	3.42101e-05		6.66496
ELV1	1042	8.05536e-05	0.00216042	0.000455968	0.045314	0.00918207	0.697076	0.504844	5.99193	5.70943e-05		0.0564978	0.0565856	1.5768e-05		0.0131723	0.709653	0.709661	3.64876e-05		6.64394
ELV1	1043	8.34754e-05	0.00218155	0.000517829	0.0454721	0.00910057	0.699023	0.506153	6.00905	5.74386e-05		0.0564763	0.0565905	1.30583e-05		0.013019	0.709546	0.709689	4.21421e-05		6.6229
ELV1	1044	6.66372e-05	0.00214847	0.00048313	0.0453539	0.0091596	0.697485	0.505196	5.99713	8.42878e-05		0.0565963	0.0565957	1.00148e-05		0.0131323	0.709644	0.709683	4.1255e-05		6.60186
ELV1	1045	6.77333e-05	0.00214465	0.000494785	0.0452808	0.00919944	0.694272	0.502832	5.96995	8.35339e-05		0.0567725	0.0565986	5.96059e-06		0.0132505	0.709519	0.709686	3.99823e-05		6.58086
ELV1	1046	5.22609e-05	0.00209406	0.000483198	0.0444906	0.0089383	0.683576	0.495213	5.87753	2.04683e-05		0.0567142	0.0566051	3.91689e-06		0.0130758	0.709799	0.709668	3.68068e-05		6.55982
ELV1	1047	7.98706e-05	0.00216133	0.000515073	0.0450655	0.0089717	0.690399	0.500231	5.93707	2.77695e-05		0.0566948	0.0565945	3.62145e-06		0.0129949	0.709885	0.709642	4.16636e-05		6.53882
ELV1	1048	7.1264e-05	0.00215334	0.00050811	0.045364	0.0089734	0.696806	0.504683	5.9912	5.37233e-05		0.0566423	0.0565788	6.37865e-06		0.0128779	0.709719	0.709635	4.20788e-05		6.51778
ELV1	1049	7.25376e-05	0.00218586	0.000469452	0.0451756	0.00886277	0.692561	0.501367	5.95239	6.87612e-05		0.0565321	0.0565817	8.04003e-06		0.0127971	0.709548	0.709663	4.47378e-05		6.49678
ELV1	1050	5.73984e-05	0.00217244	0.00046684	0.0453445	0.00876259	0.697203	0.504877	5.99563	4.50158e-05		0.0565004	0.0565822	9.38036e-06		0.0125682	0.709648	0.709672	4.53119e-05		6.47572
ELV1	1051	6.62422e-05	0.00214961	0.000502945	0.0450304	0.00883472	0.690484	0.499828	5.93518	0.000112719		0.0566661	0.0565655	1.02134e-05		0.012795	0.709459	0.709671	4.59288e-05		6.4547
ELV1	1052	7.92557e-05	0.00214122	0.000495314	0.0440672	0.00876793	0.676476	0.489937	5.81762	2.69764e-05		0.0564467	0.0565355	9.90143e-06		0.0129612	0.709581	0.70966	4.38043e-05		6.43368
ELV1	1053	6.94097e-05	0.00218709	0.000462526	0.0447171	0.00901336	0.68687	0.497598	5.90509	4.82646e-05		0.0563249	0.0565323	9.86008e-06		0.0131224	0.709826	0.709634	3.60299e-05		6.41266
ELV1	1054	7.22367e-05	0.00219539	0.000471953	0.0452612	0.00909534	0.694201	0.502901	5.96948	4.92268e-05		0.0565086	0.0565223	9.20958e-06		0.0131019	0.70974	0.709646	4.11208e-05		6.39164
ELV1	1055	6.84303e-05	0.00213179	0.000511967	0.0447861	0.0091268	0.687973	0.498203	5.91437	6.4839e-05		0.0566019	0.0565148	7.8192e-06		0.0132662	0.709504	0.70966	3.98231e-05		6.3706
ELV1	1056	7.3782e-05	0.00217568	0.000488316	0.0459947	0.00928594	0.707582	0.51253	6.08369	3.1389e-05		0.0565891	0.0565146	5.38137e-06		0.0131235	0.709692	0.70966	3.98362e-05		6.3496
ELV1	1057	8.14315e-05	0.00214671	0.000468903	0.0441707	0.0088284	0.678801	0.491661	5.83764	7.00704e-05		0.0563836	0.0565015	3.23763e-06		0.0130059	0.709619	0.709671	3.48067e-05		6.32856
ELV1	1058	6.24437e-05	0.00212926	0.000463795	0.0448865	0.0089411	0.689052	0.499075	5.92207	0.000105419		0.0566594	0.0565203	2.7497e-06		0.0129759	0.709844	0.709657	4.13033e-05		6.30756
ELV1	1059	5.52191e-05	0.00211283	0.000482669	0.0437511	0.00876951	0.671087	0.486039	5.76895	5.96311e-05		0.0565328	0.0565226	2.27269e-06		0.0130676	0.709692	0.709648	3.81279e-05		6.28652
ELV1	1060	9.02899e-05	0.00211658	0.000523205	0.0440558	0.00865659	0.677388	0.490487	5.82299	2.76332e-05		0.0564494	0.0565261	3.00142e-06		0.0127794	0.709645	0.709638	3.67418e-05		6.26548
ELV1	1061	7.52206e-05	0.00212353	0.000458112	0.0438766	0.0084121	0.673226	0.487378	5.78793	4.84459e-05		0.0564982	0.0565099	5.18353e-06		0.0124952	0.709571	0.709666	3.60579e-05		6.24448
ELV1	1062	6.13189e-05	0.0021216	0.000469662	0.0443632	0.00842181	0.681595	0.493196	5.85729	0.000129578		0.0565213	0.0565161	5.98766e-06		0.012356	0.709437	0.709658	3.63577e-05		6.22342
ELV1	1063	6.83604e-05	0.00205697	0.000441882	0.043301	0.00811065	0.664731	0.481231	5.71414	9.01225e-05		0.0566545	0.0565197	6.09343e-06		0.0122014	0.709738	0.709689	4.48626e-05		6.2024
ELV1	1064	5.42404e-05	0.00215882	0.000510778	0.0440778	0.00827155	0.676531	0.489722	5.81579	8.97417e-05		0.0563493	0.0564956	5.94576e-06		0.0122264	0.70964	0.709671	4.14334e-05		6.18138
ELV1	1065	7.1471e-05	0.00205734	0.000486906	0.043611	0.0079864	0.67154	0.486092	5.77224	5.28939e-05		0.0565481	0.0564718	5.91715e-06		0.0118927	0.709785	0.709653	4.44338e-05		6.16036
ELV1	1066	7.0332e-05	0.0021836	0.000474983	0.0453177	0.00803899	0.696684	0.50407	5.98837	7.00419e-05		0.056423	0.0564788	5.87689e-06		0.0115389	0.709609	0.709683	5.32938e-05		6.13934
ELV1	1067	7.43222e-05	0.00210539	0.000489241	0.0447866	0.00797182	0.688983	0.498815	5.92417	-8.66235e-06		0.0566574	0.0564943	6.73856e-06		0.0115704	0.709929	0.709698	5.18874e-05		6.11832
ELV1	1068	8.20075e-05	0.00214316	0.000435289	0.0453647	0.0080566	0.699803	0.506323	6.01432	5.76607e-05		0.0564236	0.0564942	5.92909e-06		0.0115127	0.709666	0.709742	4.56056e-05		6.0973
ELV1	1069	7.43237e-05	0.0021834	0.000464541	0.0461499	0.00820442	0.712221	0.515238	6.12207	0.000128972		0.0563944	0.0564797	5.82926e-06		0.0115195	0.709507	0.70976	4.88894e-05		6.07628
ELV1	1070	6.63031e-05	0.00212525	0.000460856	0.0455231	0.0080017	0.706163	0.51126	6.07329	6.36078e-05		0.0562704	0.0564658	6.38323e-06		0.0113312	0.709948	0.709752	5.16338e-05		6.05526
ELV1	1071	8.22208e-05	0.00213042	0.00050741	0.0464315	0.00812911	0.718869	0.520181	6.18007	0.000104919		0.0565272	0.0564525	6.69415e-06		0.0113082	0.709722	0.709763	5.35859e-05		6.03422
ELV1	1072	7.29499e-05	0.00210951	0.000475487	0.0467055	0.00836343	0.72325	0.523531	6.21756	5.65962e-05		0.0566679	0.0564782	6.62752e-06		0.0115637	0.709878	0.709776	5.09841e-05		6.01322
ELV1	1073	6.5736e-05	0.00213063	0.000442884	0.0463296	0.00823417	0.717095	0.519093	6.16489	5.01592e-05		0.0565208	0.0564397	5.93248e-06		0.0114827	0.709919	0.709794	5.96279e-05		5.99218
ELV1	1074	6.10233e-05	0.00215207	0.000514997	0.0475529	0.00839596	0.737892	0.533664	6.33934	0.000114792		0.0564947	0.0564382	5.45926e-06		0.0113783	0.70956	0.709823	5.97298e-05		5.97114
ELV1	1075	8.55331e-05	0.00215561	0.000492044	0.0462854	0.0081353	0.719339	0.520788	6.18739	8.30321e-05		0.0561963	0.0564487	4.87611e-06		0.0113094	0.709896	0.70985	4.8917e-05		5.95014
ELV1	1076	5.41579e-05	0.00208749	0.000468111	0.0461646	0.00809656	0.717842	0.519338	6.16889	4.55772e-05		0.0564021	0.0564749	4.91987e-06		0.011279	0.709733	0.70983	4.87122e-05		5.9291
ELV1	1077	7.13116e-05	0.00209113	0.000473192	0.0468866	0.00788257	0.727061	0.526231	6.24978	7.28524e-05		0.0567054	0.0564551	5.62368e-06		0.0108417	0.710112	0.709812	5.5883e-05		5.9081
ELV1	1078	6.63321e-05	0.00200905	0.000446509	0.043668	0.00724487	0.679297	0.491537	5.83998	6.56319e-05		0.0562344	0.056433	6.53166e-06		0.0106653	0.709955	0.709794	5.62854e-05		5.88706
ELV1	1079	7.76653e-05	0.0020689	0.000473724	0.0456624	0.00743239	0.709858	0.51341	6.10128	6.71858e-05		0.0564064	0.0564464	6.33573e-06		0.0104703	0.709781	0.709787	5.48997e-05		5.86606
ELV1	1080	6.37114e-05	0.00215129	0.000465192	0.0479001	0.00762868	0.74452	0.538432	6.40032	0.000102342		0.0565103	0.0564364	6.85955e-06		0.0102464	0.709741	0.709799	5.04101e-05		5.84502
ELV1	1081	7.43965e-05	0.00215392	0.000472315	0.0481743	0.0077847	0.74889	0.541548	6.43936	7.58769e-05		0.0565582	0.0564774	7.05523e-06		0.010395	0.709543	0.709811	5.43053e-05		5.82402
ELV1	1082	5.75612e-05	0.00220792	0.000506026	0.0491805	0.00788111	0.767231	0.554846	6.59581	7.41041e-05		0.0563095	0.0564936	7.40758e-06		0.0102722	0.709705	0.709827	5.41205e-05		5.80296
ELV1	1083	7.11563e-05	0.00227758	0.000536433	0.0511426	0.00821924	0.796982	0.576374	6.84899	8.38308e-05		0.0564246	0.0564593	7.39903e-06		0.0103129	0.709841	0.709826	5.32106e-05		5.78194
ELV1	1084	6.64165e-05	0.00216847	0.00043957	0.0490073	0.00784844	0.761756	0.550961	6.55061	7.92254e-05		0.0566686	0.0564914	6.42357e-06		0.0103031	0.709686	0.709791	5.50308e-05		5.76092
ELV1	1085	7.27794e-05	0.00211894	0.00046012	0.0466328	0.00754941	0.725024	0.524596	6.23302	6.72803e-05		0.0563851	0.0564849	5.81617e-06		0.0104126	0.710017	0.709793	5.50227e-05		5.7399
ELV1	1086	7.86135e-05	0.00211525	0.000504646	0.0471405	0.00754455	0.731086	0.52886	6.28505	7.31419e-05		0.0566469	0.0564891	3.39187e-06		0.0103197	0.709894	0.709767	6.33296e-05		5.71888
ELV1	1087	7.23221e-05	0.00207279	0.000434279	0.0457496	0.00722109	0.709312	0.513259	6.09891	-1.27017e-05		0.0565798	0.0564803	4.06637e-06		0.0101804	0.710096	0.709774	6.10973e-05		5.69786
ELV1	1088	7.37642e-05	0.00218456	0.000487148	0.0475568	0.00744259	0.738604	0.533967	6.34854	6.38218e-05		0.0563281	0.0564897	4.51026e-06		0.0100766	0.709611	0.709779	6.06619e-05		5.67684
ELV1	1089	7.36966e-05	0.00219154	0.000491198	0.0481858	0.00744853	0.746163	0.539527	6.41307	6.35199e-05		0.0565881	0.056494	2.98662e-06		0.00998244	0.7098	0.709759	6.17176e-05		5.6558
ELV1	1090	5.98321e-05	0.00215243	0.000492274	0.0464504	0.00727279	0.720519	0.520904	6.19548	5.70979e-05		0.0563348	0.0564927	3.37896e-06		0.0100938	0.70948	0.709754	6.25262e-05		5.6348
ELV1	1091	7.01461e-05	0.00212078	0.000490066	0.0460789	0.00740714	0.712663	0.515352	6.12681	3.39171e-05		0.0565569	0.0565102	3.26268e-06		0.0103936	0.709606	0.709721	5.5394e-05		5.61376
ELV1	1092	5.8721e-05	0.00212212	0.000510556	0.0459372	0.00752149	0.71126	0.514514	6.11511	6.66638e-05		0.056461	0.0565083	3.26637e-06		0.0105749	0.709758	0.709699	5.19763e-05		5.59276
ELV1	1093	6.428e-05	0.00216699	0.000473017	0.0462779	0.00766049	0.715539	0.517595	6.15273	8.37215e-05		0.0564126	0.0564982	2.47949e-06		0.0107059	0.709639	0.709656	2.76053e-05		5.57172
ELV1	1094	7.49681e-05	0.00209474	0.000487932	0.045375	0.00768902	0.702219	0.507892	6.03504	5.26664e-05		0.0564723	0.0565102	2.88918e-06		0.0109496	0.709638	0.709654	2.82036e-05		5.55072
ELV1	1095	7.1166e-05	0.00205441	0.000465603	0.0452418	0.00773637	0.700171	0.506566	6.01964	6.41157e-05		0.0566541	0.0565052	3.55813e-06		0.0110493	0.709685	0.709626	2.58945e-05		5.52968
ELV1	1096	7.72384e-05	0.002112	0.000474304	0.0459132	0.00791912	0.709892	0.513609	6.10283	9.88917e-05		0.0565774	0.0565085	3.89806e-06		0.0111554	0.70968	0.709609	3.84121e-05		5.50864
ELV1	1097	6.97648e-05	0.00215328	0.000463843	0.0463836	0.00789107	0.715724	0.517895	6.15566	3.08712e-05		0.0566259	0.0565055	4.06331e-06		0.0110253	0.709665	0.709587	4.44454e-05		5.48764
ELV1	1098	5.37951e-05	0.00212804	0.000491819	0.0458666	0.00802721	0.70947	0.513282	6.09926	6.88767e-05		0.0564691	0.056524	4.07885e-06		0.0113144	0.709585	0.709569	4.01916e-05		5.4666
ELV1	1099	7.22615e-05	0.00208362	0.000459563	0.0450813	0.00812061	0.697899	0.504952	5.99973	6.18386e-05		0.05646	0.0565314	3.59713e-06		0.0116358	0.70952	0.709573	4.09202e-05		5.4456
ELV1	1100	7.0688e-05	0.00214176	0.000460263	0.0466113	0.00842606	0.721224	0.521635	6.1989	8.4158e-05		0.0565333	0.0565357	3.67568e-06		0.011683	0.709315	0.709577	4.19139e-05		5.42456
ELV1	1101	7.43643e-05	0.00213742	0.000526036	0.0461799	0.00837277	0.715752	0.51775	6.15228	8.51661e-05		0.0563707	0.0565262	3.87908e-06		0.0116979	0.709386	0.709601	5.389e-05		5.40352
ELV1	1102	7.46276e-05	0.00213826	0.000461525	0.0463303	0.00849124	0.716654	0.518646	6.16139	4.48818e-05		0.056524	0.0565247	3.36641e-06		0.0118485	0.709582	0.709614	5.75205e-05		5.3825
ELV1	1103	7.98012e-05	0.00211606	0.00048957	0.0461267	0.0084246	0.712593	0.515803	6.12741	8.04358e-05		0.0566646	0.0565271	3.21646e-06		0.0118225	0.709671	0.709616	5.77265e-05		5.36148
ELV1	1104	6.99142e-05	0.00211383	0.000484278	0.0455988	0.00859237	0.705033	0.510356	6.06042	7.64065e-05		0.0564945	0.0565341	3.29128e-06		0.0121872	0.709681	0.709647	6.37741e-05		5.34046
ELV1	1105	5.61421e-05	0.00209575	0.000474351	0.0454419	0.00884795	0.702863	0.509047	6.04122	5.76882e-05		0.0565196	0.0565468	3.5942e-06		0.0125884	0.709924	0.709661	6.22016e-05		5.31942
ELV1	1106	7.36762e-05	0.0021292	0.000472895	0.0460076	0.00891693	0.711175	0.515104	6.11577	6.79607e-05		0.0565496	0.0565334	3.9218e-06		0.0125383	0.709812	0.7097	4.8879e-05		5.29842
ELV1	1107	7.16109e-05	0.00214229	0.000474255	0.0465239	0.00868488	0.719395	0.52074	6.18433	0.000101922		0.0565607	0.0565556	4.03283e-06		0.0120725	0.709683	0.709718	3.81541e-05		5.27738
ELV1	1108	6.70251e-05	0.00212693	0.000469995	0.0464585	0.00844317	0.718279	0.520114	6.17755	8.43714e-05		0.0566523	0.0565481	3.64113e-06		0.0117547	0.709893	0.709743	3.64515e-05		5.25634
ELV1	1109	8.15198e-05	0.00215282	0.000471721	0.0465729	0.00843055	0.719879	0.520982	6.18864	2.28607e-05		0.0565455	0.0565523	2.94897e-06		0.0117111	0.709668	0.709751	3.55544e-05		5.2353
ELV1	1110	8.15998e-05	0.00214983	0.000497908	0.0467783	0.00849209	0.723077	0.523325	6.216	9.1022e-05		0.0565996	0.0565547	2.55716e-06		0.0117444	0.7097	0.709751	3.55263e-05		5.21428
ELV1	1111	8.30771e-05	0.00208528	0.00043148	0.044966	0.0083326	0.69663	0.504165	5.98901	5.95767e-05		0.0563867	0.0565601	3.91107e-06		0.0119613	0.709566	0.709753	3.68762e-05		5.19324
ELV1	1112	7.04912e-05	0.0021015	0.000484302	0.0459886	0.00842205	0.711593	0.515206	6.11895	3.50462e-05		0.0566139	0.0565577	5.43794e-06		0.0118355	0.709833	0.709759	3.83633e-05		5.17224
ELV1	1113	7.56278e-05	0.00213629	0.000470889	0.0463607	0.00846417	0.718046	0.51964	6.17064	8.49767e-05		0.0564415	0.0565437	6.37103e-06		0.0117878	0.709747	0.709798	4.78915e-05		5.15118
ELV1	1114	7.55367e-05	0.00209468	0.000451262	0.0472113	0.00844548	0.732632	0.530134	6.29744	0.000102157		0.0567111	0.0565435	7.82718e-06		0.0115276	0.709683	0.709805	5.00094e-05		5.13016
ELV1	1115	8.11736e-05	0.00213582	0.000500854	0.0468457	0.0081285	0.726466	0.52592	6.24794	7.55611e-05		0.0565207	0.0565201	8.19526e-06		0.0111891	0.709948	0.709826	4.80508e-05		5.10916
ELV1	1116	7.61715e-05	0.00209086	0.000446129	0.0468146	0.00787892	0.727375	0.526271	6.25233	2.51687e-05		0.0565792	0.0565078	8.0342e-06		0.010832	0.709871	0.709848	4.66023e-05		5.08812
ELV1	1117	6.3852e-05	0.00213174	0.00051803	0.0466587	0.00788111	0.723192	0.523526	6.21917	8.19147e-05		0.0565238	0.0565076	7.08387e-06		0.0108977	0.710067	0.709871	3.55013e-05		5.06712
ELV1	1118	7.10341e-05	0.00208772	0.000458331	0.0460439	0.00799296	0.715843	0.518122	6.15391	9.43421e-05		0.0564061	0.0564922	5.81429e-06		0.0111658	0.709966	0.709877	3.52836e-05		5.04608
ELV1	1119	7.75411e-05	0.00207663	0.000463906	0.0464949	0.00831609	0.721536	0.522268	6.20245	8.74125e-05		0.05665	0.0565002	4.82723e-06		0.0115255	0.709884	0.709894	3.23e-05		5.02508
ELV1	1120	5.9473e-05	0.00209621	0.000482809	0.0456839	0.00811526	0.710115	0.513961	6.10341	1.13526e-05		0.0562888	0.0565021	3.71738e-06		0.0114281	0.709918	0.709924	2.32126e-05		5.00402
ELV1	1121	6.82897e-05	0.00209468	0.000470837	0.0463603	0.00827058	0.720468	0.521436	6.19372	6.01293e-05		0.0564637	0.0565047	3.49217e-06		0.0114795	0.709795	0.709916	2.36254e-05		4.98302
ELV1	1122	4.77294e-05	0.00208299	0.000414502	0.0461669	0.00848687	0.718556	0.520189	6.17666	4.33016e-05		0.0563853	0.0564958	5.92769e-06		0.011811	0.70989	0.70989	3.87138e-05		4.96198
ELV1	1123	7.20746e-05	0.00210428	0.000465445	0.0461799	0.00799526	0.716952	0.518913	6.16413	0.000117638		0.0564437	0.0564938	8.39004e-06		0.0111517	0.709915	0.709876	3.39327e-05		4.94098
ELV1	1124	6.61385e-05	0.00208133	0.000459808	0.0464052	0.00785233	0.72124	0.521971	6.20056	3.25664e-05		0.0565303	0.0565294	1.08846e-05		0.0108873	0.709983	0.709855	3.41867e-05		4.91994
ELV1	1125	7.54047e-05	0.00203684	0.000447926	0.0460149	0.00769885	0.714324	0.516891	6.14201	0.00010201		0.0567312	0.056514	1.21347e-05		0.0107778	0.709869	0.709838	3.68038e-05		4.8989
ELV1	1126	6.28986e-05	0.00205595	0.000476553	0.0461363	0.00760306	0.717373	0.518743	6.16552	5.23579e-05		0.0565502	0.0565525	1.21207e-05		0.0105985	0.70961	0.709817	3.7803e-05		4.8779
ELV1	1127	7.58101e-05	0.00206359	0.000501604	0.0453813	0.00762055	0.704279	0.509637	6.05462	5.84724e-05		0.0564806	0.0565688	1.1438e-05		0.0108204	0.709933	0.709816	3.79003e-05		4.85686
ELV1	1128	5.99846e-05	0.00206453	0.000465558	0.0459391	0.00777389	0.714158	0.516702	6.14012	5.13705e-05		0.0565024	0.0565919	9.99308e-06		0.0108854	0.709759	0.709794	3.95604e-05		4.83582
ELV1	1129	7.69731e-05	0.00202846	0.000485918	0.0459784	0.00788305	0.713234	0.516037	6.13192	6.09039e-05		0.0567974	0.0565886	7.68311e-06		0.0110525	0.709713	0.709777	3.7346e-05		4.8148
ELV1	1130	6.15517e-05	0.00206902	0.000475008	0.0463308	0.00796089	0.721072	0.521632	6.19772	5.11683e-05		0.056481	0.0565729	7.36156e-06		0.0110404	0.709706	0.709727	4.00964e-05		4.79378
ELV1	1131	7.98225e-05	0.00205336	0.000424776	0.0470795	0.00805307	0.732939	0.530374	6.30244	0.000116125		0.0567112	0.0565514	6.98543e-06		0.0109874	0.709783	0.70973	4.14095e-05		4.77276
ELV1	1132	6.88857e-05	0.00200571	0.000504646	0.0466294	0.00790637	0.728075	0.526604	6.2576	4.66586e-05		0.0566437	0.056554	7.45993e-06		0.0108593	0.709668	0.709741	3.92791e-05		4.75172
ELV1	1133	6.83205e-05	0.00204893	0.000477257	0.0468414	0.00791815	0.729617	0.527836	6.27226	0.000129141		0.0566393	0.0565507	7.81694e-06		0.0108525	0.709747	0.709736	3.70703e-05		4.73072
ELV1	1134	6.11943e-05	0.00206741	0.000461132	0.047063	0.00798616	0.73568	0.532064	6.32528	3.11583e-05		0.056407	0.0565385	6.9833e-06		0.0108555	0.709482	0.709758	4.41871e-05		4.70968
ELV1	1135	6.69185e-05	0.00203745	0.000461335	0.0466246	0.0080532	0.730106	0.528399	6.27751	8.43377e-05		0.0563581	0.0565199	6.24093e-06		0.0110302	0.7099	0.709788	5.03298e-05		4.68864
ELV1	1136	7.44964e-05	0.0020475	0.000438444	0.0467967	0.0082292	0.730916	0.528931	6.28479	2.13445e-05		0.0564947	0.0565325	5.60506e-06		0.0112587	0.709719	0.709804	4.99576e-05		4.66764
ELV1	1137	7.38705e-05	0.00204034	0.000445465	0.04708	0.00839207	0.735137	0.532066	6.31893	0.000124505		0.0565788	0.0565288	5.26354e-06		0.0114157	0.709889	0.7098	5.02441e-05		4.6466
ELV1	1138	5.44363e-05	0.00205079	0.000442291	0.0467041	0.00823138	0.729334	0.527856	6.26819	8.8215e-05		0.0564443	0.0565232	4.52975e-06		0.0112862	0.709976	0.709808	4.84696e-05		4.62556
ELV1	1139	8.40605e-05	0.0021043	0.000480778	0.0544647	0.0226699	0.868489	0.633683	7.46367	0.000222921		0.0563681	0.056506	3.95683e-06		0.0261027	0.71001	0.709818	4.80854e-05		4.60454
ELV1	1140	5.56353e-05	0.00207181	0.000491301	0.0481821	0.00846818	0.753553	0.545478	6.48086	4.41672e-05		0.0565923	0.0565062	3.61266e-06		0.0112377	0.709864	0.709846	3.17141e-05		4.58352
ELV1	1141	7.54131e-05	0.00208037	0.000494218	0.0480103	0.00834304	0.749258	0.542138	6.44131	2.45468e-05		0.0566198	0.0565171	4.86167e-06		0.0111351	0.709748	0.709828	3.36186e-05		4.5625
ELV1	1142	6.2996e-05	0.00207041	0.00045591	0.0480629	0.00828174	0.750222	0.542844	6.45041	6.66646e-05		0.0566703	0.056513	5.15786e-06		0.0110391	0.709751	0.70985	3.29139e-05		4.54146
ELV1	1143	6.37858e-05	0.00206607	0.000497197	0.0483219	0.00826827	0.755996	0.546943	6.49719	7.31842e-05		0.0565829	0.0565	5.62508e-06		0.0109369	0.709847	0.709848	3.2734e-05		4.52042
ELV1	1144	7.24461e-05	0.00211915	0.000443479	0.0490572	0.00826087	0.768136	0.555637	6.60228	4.85761e-05		0.0564493	0.0565316	5.65234e-06		0.0107544	0.709762	0.709811	3.72647e-05		4.49942
ELV1	1145	6.61391e-05	0.00208408	0.000470421	0.0488282	0.00845191	0.76667	0.554654	6.59046	1.43994e-05		0.0564089	0.0565502	5.2986e-06		0.0110242	0.709714	0.709795	3.05739e-05		4.47836
ELV1	1146	5.8838e-05	0.00211942	0.000434507	0.0495806	0.00861543	0.777319	0.562551	6.68191	6.68876e-05		0.0564789	0.0565411	5.26878e-06		0.0110835	0.70994	0.70981	3.71271e-05		4.45734
ELV1	1147	6.52056e-05	0.00211086	0.000512172	0.0496098	0.00850751	0.778836	0.563575	6.69565	0.000150667		0.0564498	0.0565447	5.18482e-06		0.0109234	0.709871	0.709824	3.72826e-05		4.43632
ELV1	1148	6.89091e-05	0.00208709	0.000483691	0.0492297	0.00835991	0.773498	0.559465	6.64966	5.7144e-05		0.0564356	0.0565289	4.97324e-06		0.0108079	0.709606	0.709838	3.67862e-05		4.41528
ELV1	1149	6.74782e-05	0.0020394	0.000442312	0.0497213	0.00827458	0.780279	0.564479	6.70758	5.33013e-05		0.0567913	0.056523	3.89394e-06		0.0106046	0.709845	0.70985	3.91701e-05		4.39424
ELV1	1150	5.92184e-05	0.00207843	0.000458295	0.0494878	0.00817794	0.776796	0.562078	6.67791	0.000106765		0.0565732	0.0565069	4.06261e-06		0.0105278	0.710011	0.709838	4.38318e-05		4.37322
ELV1	1151	7.44605e-05	0.00209829	0.0004741	0.049611	0.00826597	0.778896	0.563498	6.6952	5.66372e-05		0.0564922	0.0565252	3.76376e-06		0.0106124	0.709893	0.709834	4.5362e-05		4.3522
ELV1	1152	7.98246e-05	0.00203028	0.000488481	0.0493512	0.00831852	0.775864	0.561334	6.66917	6.59757e-05		0.0566595	0.0565307	4.22903e-06		0.0107216	0.709886	0.709821	4.38071e-05		4.33118
ELV1	1153	5.43e-05	0.00203496	0.000487917	0.0488953	0.00855753	0.769542	0.556947	6.6148	6.76651e-05		0.056496	0.0565364	4.18265e-06		0.0111203	0.709972	0.709827	4.48295e-05		4.31014
ELV1	1154	7.05567e-05	0.00205891	0.000422902	0.0490472	0.00888038	0.770536	0.557512	6.62289	7.61928e-05		0.0565188	0.0565435	4.79875e-06		0.0115249	0.70964	0.70986	3.87048e-05		4.28914
ELV1	1155	7.95026e-05	0.00210592	0.00048316	0.0487658	0.00900959	0.766253	0.554592	6.58805	3.05172e-05		0.0562717	0.0565198	5.31016e-06		0.011758	0.709671	0.709847	4.15641e-05		4.2681
ELV1	1156	8.26628e-05	0.00205971	0.00045929	0.0491781	0.00906716	0.772231	0.559158	6.64255	0.000102283		0.0566097	0.0565059	6.06901e-06		0.0117415	0.709813	0.709823	3.7753e-05		4.24706
ELV1	1157	5.7302e-05	0.00201828	0.000467349	0.0483691	0.00868901	0.760694	0.550718	6.54152	0.000137833		0.05654	0.0565052	6.02593e-06		0.0114225	0.709926	0.709818	3.70951e-05		4.22606
ELV1	1158	6.50746e-05	0.00204039	0.000443416	0.0484443	0.00860742	0.760626	0.550467	6.53663	0.000122389		0.0565123	0.0564973	6.10677e-06		0.0113162	0.709944	0.709806	3.66111e-05		4.20502
ELV1	1159	7.84567e-05	0.00206879	0.000452127	0.049861	0.00847643	0.78488	0.567743	6.74672	6.64102e-05		0.0565136	0.0564959	6.15365e-06		0.0107997	0.709709	0.709823	4.73615e-05		4.18398
ELV1	1160	6.24778e-05	0.00206262	0.000497125	0.049446	0.00826912	0.777542	0.562459	6.68426	9.37299e-05		0.0565305	0.0564864	4.79459e-06		0.010635	0.709771	0.709841	4.28332e-05		4.16296
ELV1	1161	6.61582e-05	0.00205237	0.000460169	0.0494404	0.00819689	0.77959	0.563978	6.70216	4.30851e-05		0.0564206	0.0565227	4.80059e-06		0.0105143	0.70985	0.70985	3.99277e-05		4.14194
ELV1	1162	6.82656e-05	0.00209282	0.000459118	0.0506162	0.00839232	0.797638	0.576939	6.85665	0.000120164		0.0564846	0.0564919	4.9745e-06		0.0105215	0.709764	0.709834	4.43604e-05		4.12092
ELV1	1163	6.78745e-05	0.00201521	0.000478087	0.0499053	0.0083059	0.788174	0.570448	6.77644	5.44908e-05		0.0565723	0.0564778	4.75707e-06		0.0105381	0.71014	0.709808	4.58684e-05		4.09988
ELV1	1164	7.23305e-05	0.00205744	0.000434989	0.0504452	0.00840312	0.796658	0.576288	6.84822	1.32174e-05		0.0564806	0.0564809	4.66442e-06		0.010548	0.709826	0.709776	4.65652e-05		4.07888
ELV1	1165	5.58623e-05	0.00203773	0.000439128	0.0498665	0.00836149	0.788425	0.570368	6.77926	0.000105027		0.0564147	0.0564721	4.57709e-06		0.0106053	0.709752	0.70976	5.1673e-05		4.05784
ELV1	1166	6.9194e-05	0.00202695	0.000422114	0.0502683	0.00818231	0.792262	0.572794	6.80788	7.95207e-05		0.0566703	0.0564734	4.62697e-06		0.0103278	0.709656	0.709743	5.40093e-05		4.0368
ELV1	1167	5.94711e-05	0.00204926	0.000481794	0.049819	0.00806899	0.788709	0.570325	6.78018	6.19894e-05		0.0562712	0.0564809	3.3781e-06		0.0102306	0.709668	0.709747	5.51526e-05		4.01576
ELV1	1168	6.95275e-05	0.0020524	0.000434769	0.0500781	0.00787285	0.79171	0.572391	6.80652	7.27564e-05		0.0563856	0.0564915	3.47887e-06		0.00994412	0.709622	0.709726	5.84407e-05		3.99474
ELV1	1169	6.83975e-05	0.00203763	0.000502736	0.050088	0.00780109	0.790272	0.571186	6.79221	4.74684e-05		0.0565463	0.0564894	3.47316e-06		0.0098714	0.709547	0.709698	4.01896e-05		3.97372
ELV1	1170	6.99893e-05	0.00206764	0.000445103	0.0505171	0.00781444	0.798071	0.576817	6.85868	6.37437e-05		0.0564165	0.0564935	3.47633e-06		0.00979167	0.709601	0.709694	3.91637e-05		3.9527
ELV1	1171	7.72318e-05	0.00202121	0.000445773	0.0500207	0.00783618	0.790388	0.571687	6.79616	2.95845e-05		0.0565444	0.0565066	3.2661e-06		0.00991434	0.709894	0.709714	4.65575e-05		3.93166
ELV1	1172	6.85282e-05	0.0020596	0.000462404	0.0504478	0.00819349	0.796462	0.575917	6.8483	0.000109397		0.0565036	0.0564744	4.1022e-06		0.0102873	0.709551	0.709711	4.69934e-05		3.91062
ELV1	1173	6.00163e-05	0.00206135	0.000469904	0.0509735	0.0082934	0.804436	0.581903	6.91599	8.90521e-05		0.0566004	0.0564914	4.76529e-06		0.0103096	0.709858	0.709733	4.96124e-05		3.88962
ELV1	1174	7.78811e-05	0.00206328	0.000445342	0.0507329	0.00887042	0.800783	0.579493	6.88554	9.18374e-05		0.0565501	0.0564911	4.70813e-06		0.0110772	0.709793	0.709761	5.05863e-05		3.86856
ELV1	1175	7.7686e-05	0.00203343	0.000473196	0.0498967	0.00857598	0.787661	0.570053	6.77253	6.81935e-05		0.0565255	0.0564986	5.14383e-06		0.0108879	0.709948	0.709765	4.8552e-05		3.84756
ELV1	1176	5.84924e-05	0.00203184	0.000420794	0.049964	0.00848942	0.788407	0.570263	6.77804	1.5913e-05		0.0565587	0.0565212	5.59276e-06		0.0107678	0.70963	0.709766	4.8394e-05		3.82652
ELV1	1177	7.20748e-05	0.00208841	0.000479057	0.0500229	0.00848481	0.789496	0.571228	6.78696	8.04056e-05		0.0563163	0.0565235	5.72161e-06		0.0107471	0.709882	0.709768	4.9017e-05		3.80548
ELV1	1178	7.0794e-05	0.00206676	0.00039753	0.0500565	0.00830068	0.789389	0.571089	6.78593	4.69438e-05		0.0564575	0.0564996	6.0703e-06		0.0105153	0.709902	0.709789	4.28008e-05		3.78448
ELV1	1179	6.65896e-05	0.00208024	0.000462649	0.0503115	0.00837714	0.794233	0.574336	6.8271	8.14248e-05		0.0563827	0.0564767	8.75781e-06		0.0105475	0.709595	0.709788	4.26335e-05		3.76342
ELV1	1180	5.66811e-05	0.00201242	0.000427449	0.0494278	0.00822908	0.77877	0.563184	6.69456	9.81312e-05		0.0566285	0.0564757	1.2235e-05		0.0105668	0.709605	0.709778	4.35869e-05		3.7424
ELV1	1181	6.46535e-05	0.00200855	0.000427358	0.0499099	0.00843856	0.787227	0.569592	6.76721	7.3556e-05		0.056665	0.0564777	1.38624e-05		0.0107193	0.709914	0.709758	3.933e-05		3.72138
ELV1	1182	6.34352e-05	0.00200969	0.00045512	0.0505008	0.00853798	0.798974	0.577872	6.86619	6.01698e-05		0.0565699	0.0564661	1.38648e-05		0.0106862	0.709761	0.709763	3.78045e-05		3.70034
ELV1	1183	7.50171e-05	0.00206704	0.000478477	0.0504605	0.0085086	0.799476	0.578273	6.87007	9.39102e-05		0.0562414	0.0564291	1.34457e-05		0.0106427	0.709848	0.709728	4.12351e-05		3.6793
ELV1	1184	6.09993e-05	0.00205335	0.000459735	0.0508655	0.00859115	0.806547	0.583412	6.93424	7.95861e-05		0.0563484	0.0563997	1.3507e-05		0.0106518	0.709696	0.709718	3.74994e-05		3.6583
ELV1	1185	4.36982e-05	0.0020317	0.000425396	0.0514571	0.00866703	0.81561	0.589913	7.01014	8.28641e-05		0.0565386	0.0564049	1.26371e-05		0.0106264	0.709744	0.709756	4.28045e-05		3.63724
ELV1	1186	6.61613e-05	0.00201256	0.000461542	0.0511394	0.0085137	0.81098	0.586525	6.97163	4.31115e-05		0.0565479	0.0564017	1.10767e-05		0.010498	0.70968	0.709742	5.00069e-05		3.61622
ELV1	1187	8.1597e-05	0.00201215	0.00047082	0.0504159	0.00860609	0.799471	0.578156	6.87234	0.000127212		0.0564312	0.0563804	8.48106e-06		0.0107647	0.709538	0.709726	4.62954e-05		3.5952
ELV1	1188	4.46831e-05	0.00215882	0.000472608	0.0508541	0.0372486	0.806357	0.594706	6.93202	2.31882e-05		0.0559092	0.0563684	5.76418e-06		0.0461937	0.709798	0.709757	5.80709e-05		3.57418
ELV1	1189	7.40413e-05	0.00209322	0.000439711	0.0499603	0.0126656	0.790657	0.57381	6.79718	0.00012293		0.0561343	0.0563971	5.34979e-06		0.0160191	0.709979	0.70973	5.97764e-05		3.55316
ELV1	1190	6.68637e-05	0.00200718	0.000428094	0.0497778	0.00863559	0.787961	0.569807	6.77275	5.58602e-05		0.0564392	0.0564031	8.37813e-06		0.0109594	0.709465	0.709709	6.44871e-05		3.53212
ELV1	1191	5.26901e-05	0.00199217	0.000503867	0.0498919	0.00838576	0.78863	0.570368	6.77742	6.9531e-05		0.0565937	0.0564167	1.17134e-05		0.0106333	0.709747	0.709703	6.43856e-05		3.51112
ELV1	1192	7.2721e-05	0.00201274	0.00044744	0.0499644	0.00837824	0.791242	0.572583	6.80168	8.92294e-05		0.0564303	0.0564222	1.36995e-05		0.0105887	0.710075	0.709725	6.71623e-05		3.49008
ELV1	1193	6.75634e-05	0.00205046	0.000477746	0.0505013	0.00840154	0.798372	0.577205	6.86037	0.000102927		0.0564387	0.05642	1.36873e-05		0.0105233	0.709573	0.709753	6.42449e-05		3.46904
ELV1	1194	6.90709e-05	0.00204567	0.000465391	0.0514147	0.00875118	0.813593	0.588226	6.9914	1.57081e-05		0.0565567	0.0564661	1.23196e-05		0.0107562	0.709488	0.709747	6.40513e-05		3.44804
ELV1	1195	7.23077e-05	0.00203456	0.000476858	0.0507567	0.00908551	0.804734	0.582302	6.91872	0.000111593		0.0564144	0.0564903	1.14459e-05		0.0112901	0.709689	0.709721	5.86155e-05		3.427
ELV1	1196	6.07216e-05	0.00202179	0.000437863	0.0518638	0.00935762	0.821702	0.594803	7.06502	5.88689e-05		0.0566883	0.0564912	9.79857e-06		0.0113881	0.709899	0.709761	5.25321e-05		3.406
ELV1	1197	7.65834e-05	0.00207492	0.000489156	0.0524639	0.00946271	0.830567	0.601123	7.14055	0.000126546		0.056608	0.0564804	8.40534e-06		0.0113931	0.709816	0.709762	5.25121e-05		3.38496
ELV1	1198	7.05485e-05	0.00208706	0.000486456	0.052572	0.00914344	0.834785	0.603967	7.17685	6.63435e-05		0.056407	0.0564878	6.88871e-06		0.010953	0.709739	0.709719	4.0215e-05		3.36394
ELV1	1199	7.43887e-05	0.00209817	0.000482744	0.052991	0.008808	0.84144	0.608539	7.23256	7.38582e-05		0.0564167	0.0564856	5.21355e-06		0.0104678	0.70972	0.709695	5.44927e-05		3.3429
ELV1	1200	6.605e-05	0.00209452	0.000479746	0.0530692	0.00845349	0.843472	0.61004	7.25134	2.66388e-05		0.0564009	0.0564631	5.4782e-06		0.0100223	0.709865	0.709736	5.26424e-05		3.32186
ELV1	1201	5.81814e-05	0.00215366	0.000462946	0.0543052	0.00858083	0.861402	0.622758	7.40233	9.50023e-05		0.0564486	0.0564734	5.17133e-06		0.00996147	0.709757	0.709724	5.53024e-05		3.30086
ELV1	1202	7.16961e-05	0.0020929	0.000473814	0.0536836	0.00854526	0.853659	0.617226	7.3392	0.000126747		0.0564753	0.0564565	4.78941e-06		0.0100102	0.709646	0.709708	5.18974e-05		3.27982
ELV1	1203	7.46776e-05	0.0020909	0.000507839	0.0533202	0.0085636	0.846121	0.611362	7.27011	0.000100192		0.0565112	0.0564419	4.75275e-06		0.010121	0.709333	0.709735	6.35917e-05		3.25882
ELV1	1204	7.87439e-05	0.00208481	0.000486723	0.0532353	0.00862891	0.846822	0.612537	7.27987	4.51398e-05		0.0564149	0.0564557	4.60763e-06		0.0101898	0.7099	0.709697	7.35156e-05		3.23776
ELV1	1205	7.66267e-05	0.0020558	0.000491199	0.0522962	0.00822325	0.832687	0.601819	7.15584	5.74024e-05		0.0563093	0.0564628	4.34309e-06		0.00987556	0.709564	0.709681	7.47109e-05		3.21674
ELV1	1206	5.60563e-05	0.00203097	0.000410309	0.0523207	0.0078765	0.831478	0.600997	7.14631	0.000106952		0.0565274	0.056481	4.89152e-06		0.00947289	0.70974	0.709684	7.56336e-05		3.19572
ELV1	1207	7.48317e-05	0.00203312	0.000449738	0.0520022	0.0077972	0.826106	0.597452	7.10162	6.46262e-05		0.0565024	0.056479	5.74896e-06		0.0094385	0.710082	0.709675	7.52096e-05		3.17468
ELV1	1208	7.55901e-05	0.00200826	0.000494474	0.0516656	0.007538	0.821814	0.59351	7.06109	0.000110672		0.0564472	0.0564843	6.55681e-06		0.00917238	0.709365	0.709664	7.66551e-05		3.15368
ELV1	1209	8.93479e-05	0.00206	0.000472399	0.0532689	0.00807226	0.8467	0.611925	7.27855	9.1682e-05		0.0565588	0.0564779	6.18378e-06		0.00953379	0.709559	0.709715	6.89209e-05		3.13264
ELV1	1210	5.62479e-05	0.00208674	0.000423984	0.0533738	0.00800243	0.848225	0.613365	7.29357	3.15065e-05		0.0564947	0.0564911	5.76239e-06		0.00943432	0.709897	0.709687	6.62102e-05		3.11164
ELV1	1211	7.60449e-05	0.00201911	0.000454652	0.0528597	0.00799344	0.841009	0.607886	7.22943	8.23726e-05		0.0566012	0.0565004	4.90488e-06		0.00950459	0.709668	0.709709	6.5312e-05		3.0906
ELV1	1212	6.45765e-05	0.00208599	0.000463163	0.0539877	0.00815097	0.860328	0.621758	7.39647	6.31363e-05		0.0564268	0.0565114	4.76767e-06		0.00947427	0.709527	0.709667	7.58056e-05		3.06956
ELV1	1213	5.86398e-05	0.00204275	0.000450792	0.0535207	0.00818413	0.85267	0.616515	7.32997	4.59467e-05		0.0565336	0.056517	4.19847e-06		0.00959824	0.709849	0.709612	6.08385e-05		3.04852
ELV1	1214	7.00414e-05	0.00208312	0.000431241	0.0535093	0.00837726	0.85145	0.615501	7.31909	9.90733e-05		0.0564409	0.0565147	3.78804e-06		0.00983882	0.709621	0.709631	5.50039e-05		3.0275
ELV1	1215	7.26555e-05	0.00206831	0.000471105	0.0549249	0.00853822	0.876141	0.633429	7.53056	7.62483e-05		0.0565598	0.0565069	2.5314e-06		0.00974527	0.709784	0.709636	5.44792e-05		3.00648
ELV1	1216	5.8402e-05	0.00209412	0.000490249	0.0551708	0.00840045	0.881634	0.636995	7.57976	0.000105981		0.0564119	0.0565107	5.0618e-06		0.00952827	0.709319	0.709613	4.65234e-05		2.98546
ELV1	1217	7.13634e-05	0.00207149	0.000443474	0.0555143	0.00835614	0.885463	0.639901	7.6123	6.07133e-05		0.0566482	0.0565017	6.46703e-06		0.00943704	0.709529	0.709595	4.76847e-05		2.96442
ELV1	1218	7.68098e-05	0.00220617	0.000499902	0.0593074	0.00853774	0.947715	0.684731	8.14702	0.000110271		0.0565643	0.05651	6.75689e-06		0.00900876	0.709553	0.709603	4.99394e-05		2.94338
ELV1	1219	5.93476e-05	0.00217158	0.000444636	0.0577388	0.00816215	0.923791	0.667512	7.943	0.000118285		0.0564211	0.0565146	6.90391e-06		0.00883549	0.709616	0.709572	4.33191e-05		2.92238
ELV1	1220	7.76821e-05	0.0022011	0.000481939	0.0591159	0.00826378	0.946037	0.683518	8.13244	8.19368e-05		0.0564732	0.0564621	2.39636e-05		0.00873516	0.709666	0.709625	6.87896e-05		2.90134
ELV1	1221	9.07919e-05	0.00221739	0.000531941	0.059324	0.00822932	0.948152	0.684977	8.15357	0.000101053		0.0565368	0.0564649	3.15397e-05		0.00867933	0.709486	0.70959	6.66178e-05		2.88034
ELV1	1222																				2.8593
ELV1	1223																				2.83826
ELV1	1224	8.71855e-05	0.00223079	-0.000210273	0.0626975	0.0420417	1.00625	0.740103	8.63868	6.45446e-05		0.0565754	0.0562897	3.30983e-05		0.0417805	0.710046	0.709589	6.32652e-05		2.81726
ELV1	1225	7.21845e-05	0.00251038	0.00222439	0.059906	0.0213301	0.951021	0.692221	8.17735	0.000171898		0.0559682	0.0562766	2.62547e-05		0.0224287	0.709505	0.709558	6.77392e-05		2.79622
ELV1	1226	6.51847e-05	0.00225367	0.000473148	0.0586886	0.00922228	0.933338	0.6746	8.02327	7.18025e-05		0.0565849	0.0562675	2.03543e-05		0.00988096	0.70949	0.709518	6.98221e-05		2.7752
ELV1	1227	7.55652e-05	0.00225533	0.000468481	0.0568679	0.00915255	0.906007	0.654981	7.79049	8.81481e-05		0.056238	0.0562719	8.41875e-06		0.0101021	0.70945	0.709514	7.01682e-05		2.75418
ELV1	1228	7.96853e-05	0.00220253	0.000690408	0.0556367	0.00919337	0.885264	0.640007	7.6102	0.000153785		0.0563098	0.056303	9.35367e-06		0.0103849	0.709455	0.709524	6.63525e-05		2.73316
ELV1	1229	6.20005e-05	0.00242624	0.00199671	0.0547153	0.0247184	0.867418	0.633129	7.45372	0.000147987		0.0555001	0.056318	1.111e-05		0.0284965	0.709367	0.709533	6.31326e-05		2.71212
ELV1	1230	6.75315e-05	0.00220359	0.000352963	0.0550711	0.00946247	0.87472	0.632343	7.5173	0.00012609		0.0563033	0.0562988	1.26598e-05		0.0108177	0.709347	0.709484	2.82523e-05		2.69112
ELV1	1231	8.23772e-05	0.00224502	0.00049776	0.0563897	0.0097833	0.895209	0.647385	7.69566	9.72862e-05		0.0563908	0.0563471	1.77503e-05		0.0109285	0.709451	0.709474	2.89908e-05		2.67008
ELV1	1232	7.87205e-05	0.0021617	0.000502392	0.0558857	0.0102363	0.888308	0.642854	7.63891	9.07382e-05		0.0565762	0.0563445	2.05885e-05		0.0115234	0.709606	0.709465	2.98434e-05		2.64904
ELV1	1233	6.16277e-05	0.00224601	0.000530653	0.0579678	0.0109947	0.920646	0.666261	7.91347	9.07272e-05		0.0565833	0.0563695	2.21147e-05		0.0119423	0.709609	0.709445	3.71112e-05		2.62804
ELV1	1234	7.70246e-05	0.0023295	0.000564933	0.0598753	0.0112341	0.952501	0.689269	8.18872	7.38286e-05		0.0564675	0.056375	2.26891e-05		0.0117943	0.709557	0.709414	4.74306e-05		2.607
ELV1	1235	7.12153e-05	0.00233407	0.000528315	0.0600001	0.010706	0.956389	0.691768	8.2234	0.000136216		0.0563649	0.056454	2.22235e-05		0.0111941	0.709412	0.709427	4.77121e-05		2.586
ELV1	1236	8.006e-05	0.00239391	0.000548417	0.0615812	0.0108519	0.979323	0.708291	8.42036	0.000145085		0.0564996	0.0564708	1.91481e-05		0.0110811	0.7094	0.709416	5.09573e-05		2.56494
ELV1	1237	8.22412e-05	0.00238481	0.000559848	0.0618398	0.0106263	0.983545	0.711069	8.45634	9.50365e-05		0.0565556	0.0564874	1.72797e-05		0.0108041	0.709246	0.709398	5.26717e-05		2.54394
ELV1	1238	8.66784e-05	0.00237279	0.000548596	0.060074	0.00996284	0.952802	0.688585	8.19126	8.83639e-05		0.0565131	0.0564814	1.37073e-05		0.0104564	0.709148	0.709373	4.73538e-05		2.5229
ELV1	1239	6.69545e-05	0.00246171	0.000503521	0.0617514	0.0105254	0.980652	0.709199	8.43154	5.9e-05		0.0563706	0.0564751	1.08157e-05		0.010733	0.709493	0.709348	3.94588e-05		2.50188
ELV1	1240	7.0575e-05	0.00240302	0.000554911	0.0598012	0.0100682	0.949117	0.686288	8.16486	4.28165e-05		0.0563692	0.0564741	6.81001e-06		0.010608	0.709236	0.709327	3.20305e-05		2.48086
ELV1	1241	8.68076e-05	0.00245299	0.00053084	0.0617009	0.0106679	0.977974	0.707031	8.40662	8.95746e-05		0.0564885	0.0564722	7.09327e-06		0.0109082	0.709273	0.709306	3.29954e-05		2.45982
ELV1	1242	8.28111e-05	0.00249945	0.000551881	0.063056	0.0109759	0.998724	0.722271	8.58778	0.000102135		0.056573	0.0564339	7.02135e-06		0.0109899	0.709359	0.709277	3.63076e-05		2.43882
ELV1	1243	5.81973e-05	0.00240876	0.000529619	0.060096	0.010272	0.951325	0.687915	8.18013	7.91895e-05		0.0565105	0.0564302	6.27886e-06		0.0107976	0.709357	0.709295	3.89029e-05		2.41776
ELV1	1244	8.28866e-05	0.00244348	0.000570312	0.061571	0.0108224	0.976003	0.705846	8.39189	6.66588e-05		0.0565134	0.0564339	5.73113e-06		0.0110885	0.709349	0.709325	3.80795e-05		2.39674
ELV1	1245	9.07005e-05	0.00239048	0.000563165	0.0598803	0.0106244	0.94924	0.686352	8.16107	5.70246e-05		0.0564569	0.0564407	5.53158e-06		0.0111925	0.709195	0.709327	3.91282e-05		2.37572
ELV1	1246	5.23879e-05	0.00239057	0.00063463	0.0587745	0.0105426	0.931111	0.673257	8.00627	0.000111692		0.0563437	0.0564521	5.04493e-06		0.0113226	0.709111	0.709325	3.96876e-05		2.35468
ELV1	1247	7.42439e-05	0.00248595	0.00124798	0.0595306	0.0354376	0.943389	0.692132	8.1089	0.00013653		0.056078	0.0564634	6.04011e-06		0.0375641	0.709424	0.709348	4.27423e-05		2.33368
ELV1	1248	8.29888e-05	0.00232082	0.000463788	0.0586579	0.0101465	0.930487	0.673057	8.00284	6.46464e-05		0.056515	0.0564655	7.44242e-06		0.0109046	0.709453	0.70937	4.86468e-05		2.31264
ELV1	1249	7.00812e-05	0.00225783	0.000533549	0.056949	0.00971609	0.902258	0.652566	7.75821	3.10155e-05		0.0565545	0.0564696	7.48578e-06		0.0107686	0.709514	0.709405	5.91434e-05		2.29164
ELV1	1250	8.33589e-05	0.00241873	0.000577201	0.0607267	0.0100605	0.963173	0.696155	8.28072	9.44757e-05		0.0564448	0.056454	6.54014e-06		0.0104451	0.709216	0.709433	6.2841e-05		2.2706
ELV1	1251	8.09222e-05	0.00249681	0.000526317	0.0631954	0.0103894	1.00251	0.724796	8.61786	0.000115436		0.0564949	0.0564896	5.58471e-06		0.0103634	0.7095	0.709462	5.70382e-05		2.24956
ELV1	1252	6.2713e-05	0.00236758	0.000536956	0.0605747	0.010351	0.960863	0.695076	8.26348	7.76978e-05		0.0566126	0.056504	5.17633e-06		0.0107726	0.709579	0.709488	4.35392e-05		2.22856
ELV1	1253	8.64334e-05	0.00231577	0.000503937	0.0603535	0.010413	0.959947	0.69449	8.2538	0.000108549		0.056596	0.0564981	5.09835e-06		0.0108474	0.709708	0.709481	4.52614e-05		2.20752
ELV1	1254	8.36952e-05	0.00206321	0.000468384	0.05396	0.00991968	0.858898	0.621418	7.38169	0.000229795		0.0565561	0.0564763	5.87562e-06		0.0115493	0.709632	0.709462	5.03314e-05		2.18648
ELV1	1255	6.96135e-05	0.00212705	0.000498417	0.0544481	0.0105008	0.86733	0.627584	7.4543	0.00014221		0.0563414	0.0564741	7.53497e-06		0.0121071	0.709482	0.709454	5.00363e-05		2.16546
ELV1	1256	8.16679e-05	0.0021354	0.000495756	0.0585921	0.0117495	0.933928	0.675838	8.02649	0.000129208		0.0568489	0.0564634	9.20235e-06		0.0125808	0.709374	0.709457	4.86091e-05		2.14444
ELV1	1257	8.55626e-05	0.00234136	0.000662765	0.0618396	0.0123032	0.987149	0.714476	8.48837	0.00011508		0.0565017	0.0564667	9.66042e-06		0.0124633	0.709353	0.709422	5.70036e-05		2.12342
ELV1	1258	8.07726e-05	0.00240881	0.00145107	0.060474	0.0233482	0.96664	0.703997	8.31127	0.000117901		0.0560129	0.0564458	1.01759e-05		0.024154	0.709262	0.709386	5.75291e-05		2.1024
ELV1	1259	8.03679e-05	0.00233209	0.000894004	0.0604777	0.0123131	0.966574	0.699689	8.30948	0.000158303		0.0562751	0.0564272	9.99718e-06		0.0127389	0.709437	0.709385	5.68268e-05		2.08138
ELV1	1260	6.7424e-05	0.00232912	0.000471988	0.063292	0.0113347	1.01358	0.732918	8.71417	2.19715e-05		0.0565304	0.056416	9.06371e-06		0.0111829	0.709244	0.709365	5.02943e-05		2.06036
ELV1	1261	7.543e-05	0.00230579	0.000511641	0.0618589	0.0105655	0.992712	0.717608	8.53682	7.97243e-05		0.0563279	0.0564242	8.41763e-06		0.010643	0.709151	0.709357	4.88163e-05		2.03934
ELV1	1262	6.83273e-05	0.00216939	0.000500556	0.0592715	0.00995214	0.949717	0.686383	8.16371	2.97876e-05		0.0565307	0.0563958	8.09667e-06		0.0104791	0.709214	0.709339	5.11845e-05		2.01832
ELV1	1263	6.72184e-05	0.00212179	0.00051714	0.0556608	0.00944862	0.889526	0.643471	7.64873	5.43449e-05		0.0563827	0.0563919	9.37934e-06		0.0106221	0.709697	0.709314	5.62658e-05		1.9973
ELV1	1264	6.58113e-05	0.00199052	0.000398463	0.0533251	0.00925241	0.85398	0.6174	7.33836	5.79672e-05		0.0563916	0.0564378	1.10274e-05		0.0108345	0.709433	0.709317	5.60632e-05		1.97628
ELV1	1265	6.64797e-05	0.0020535	0.000463601	0.0544849	0.00960926	0.870732	0.629537	7.48198	8.38206e-05		0.0564323	0.0564586	1.16206e-05		0.0110358	0.709401	0.709318	5.63681e-05		1.95526
ELV1	1266	5.84274e-05	0.00204075	0.000460843	0.054099	0.00981745	0.864879	0.625384	7.43513	8.09138e-05		0.0564317	0.0564545	1.19916e-05		0.0113513	0.7092	0.709327	5.57781e-05		1.93422
ELV1	1267	7.22653e-05	0.00217166	0.000473842	0.0582435	0.0108739	0.930559	0.67279	7.99696	9.56929e-05		0.056537	0.0564891	1.22984e-05		0.0116854	0.709104	0.709345	5.22556e-05		1.91322
ELV1	1268	7.52255e-05	0.00221861	0.000488088	0.0596491	0.0109722	0.954842	0.690514	8.20713	9.25819e-05		0.0564582	0.0564922	1.04481e-05		0.0114911	0.709287	0.709365	5.0468e-05		1.89218
ELV1	1269	8.80128e-05	0.00221464	0.000523406	0.0595019	0.0105396	0.951921	0.688589	8.18646	9.51146e-05		0.0565179	0.0564788	1.17478e-05		0.0110719	0.70945	0.709317	3.6388e-05		1.87118
ELV1	1270	6.91599e-05	0.00214276	0.000461551	0.0573834	0.00988808	0.917268	0.663102	7.88359	9.03034e-05		0.0565039	0.0564899	1.46272e-05		0.0107799	0.709333	0.70928	4.13258e-05		1.85014
ELV1	1271	9.16564e-05	0.00213751	0.000479505	0.0560116	0.00979545	0.893349	0.646025	7.68148	6.95407e-05		0.0564856	0.0564949	1.70707e-05		0.0109649	0.709335	0.709266	3.91216e-05		1.8291
ELV1	1272	7.18795e-05	0.00208861	0.00047672	0.0561195	0.00980226	0.894659	0.647046	7.69288	0.000112047		0.0567088	0.0564902	1.88344e-05		0.0109564	0.709414	0.709294	4.34569e-05		1.8081
ELV1	1273	7.24239e-05	0.00203943	0.000464977	0.0547986	0.00933295	0.875412	0.632697	7.52388	7.73564e-05		0.0565646	0.0563762	1.98562e-05		0.0106612	0.709213	0.709329	4.03681e-05		1.78706
ELV1	1274	6.45324e-05	0.00220069	0.00049471	0.0558346	0.00938374	0.890152	0.643246	7.65217	1.10902e-05		0.0562354	0.0563767	2.05887e-05		0.0105417	0.709069	0.709279	6.77873e-05		1.76606
ELV1	1275	5.97306e-05	0.00206763	0.000460044	0.0553982	0.00928533	0.885447	0.639926	7.61007	7.34989e-05		0.0565131	0.0563723	2.12193e-05		0.0104866	0.709258	0.709276	6.71916e-05		1.74502
ELV1	1276	6.38198e-05	0.00210003	0.000449722	0.0554297	0.0105353	0.884757	0.64021	7.60621	5.96811e-05		0.0564881	0.0563715	1.90828e-05		0.0119076	0.709477	0.709267	6.69518e-05		1.72402
ELV1	1277	7.98354e-05	0.00212848	0.000694295	0.0549477	0.00929529	0.876113	0.633518	7.53272	4.39576e-05		0.0563792	0.0563571	1.53948e-05		0.0106097	0.709452	0.709249	6.74261e-05		1.70296
ELV1	1278	7.48302e-05	0.00238206	0.00221865	0.0544148	0.0243702	0.867614	0.632525	7.45318	0.000117036		0.0552836	0.0563351	9.10783e-06		0.0280888	0.708787	0.70923	6.48946e-05		1.68194
ELV1	1279	7.16422e-05	0.00209177	0.000473829	0.0547132	0.00951095	0.872499	0.630912	7.49999	0.000100191		0.0564633	0.0563189	9.59273e-06		0.0109008	0.709427	0.709246	6.63549e-05		1.66094
ELV1	1280	6.3293e-05	0.00209116	0.000446312	0.0555143	0.00965714	0.887063	0.64129	7.62561	4.18681e-05		0.0564692	0.0563463	9.83886e-06		0.0108867	0.709242	0.709261	6.35238e-05		1.6399
ELV1	1281	9.0834e-05	0.00222178	0.000513522	0.0595117	0.0103218	0.951629	0.687851	8.18035	9.95781e-05		0.0564955	0.0563215	9.91184e-06		0.0108465	0.70915	0.709251	6.44567e-05		1.61888
ELV1	1282	6.42219e-05	0.00226564	0.000474798	0.0619029	0.0104633	0.995594	0.719605	8.55911	0.000107921		0.056327	0.056294	1.00598e-05		0.0105096	0.709223	0.709217	5.99174e-05		1.59786
ELV1	1283	7.52282e-05	0.00223319	0.000473112	0.0616994	0.0101824	0.991338	0.716585	8.52253	0.000120575		0.0564665	0.0562994	1.05332e-05		0.0102713	0.709371	0.709168	5.87548e-05		1.57684
ELV1	1284	7.01118e-05	0.0023403	0.000549641	0.0664477	0.0104235	1.07267	0.774883	9.21946	9.08598e-05		0.0563865	0.0563821	1.16614e-05		0.00971735	0.709224	0.709212	4.07838e-05		1.5558
ELV1	1285	9.11683e-05	0.00250139	0.000577829	0.0725352	0.0111623	1.17168	0.846495	10.0766	6.75002e-05		0.0565369	0.0563742	1.18489e-05		0.00952674	0.709152	0.709189	3.3036e-05		1.5348
ELV1	1286	6.35398e-05	0.00236468	0.000735481	0.0649545	0.00973335	1.04739	0.756586	9.00752	8.26764e-05		0.0562408	0.0563755	1.25747e-05		0.00929295	0.709144	0.709208	4.09942e-05		1.51376
ELV1	1287	9.16342e-05	0.00265584	0.00231674	0.0718306	0.0183983	1.15618	0.8377	9.93628	0.000179412		0.0561857	0.0563749	1.2327e-05		0.015913	0.708958	0.709212	4.05448e-05		1.49276
ELV1	1288	7.18325e-05	0.00242195	0.000491263	0.0702134	0.0105064	1.13651	0.821179	9.77732	7.63733e-05		0.056438	0.0563936	1.05774e-05		0.00924445	0.709227	0.709224	4.26127e-05		1.47172
ELV1	1289	9.16436e-05	0.00262047	0.00133274	0.0723777	0.0185805	1.16858	0.847124	10.0468	9.20248e-05		0.0561935	0.0563899	8.33077e-06		0.0159001	0.709194	0.709213	3.97445e-05		1.45068
ELV1	1290	8.60792e-05	0.00252	0.000675494	0.0725299	0.011231	1.17369	0.848253	10.0928	0.000127202		0.0563766	0.0563994	1.05782e-05		0.00956896	0.709433	0.709216	3.99418e-05		1.42968
ELV1	1291	0.000100567	0.00243321	0.00061557	0.071664	0.0113378	1.16038	0.838291	9.97467	5.19537e-05		0.0564833	0.0564002	1.33033e-05		0.00977075	0.709194	0.709245	4.50624e-05		1.40864
ELV1	1292	8.27328e-05	0.00245847	0.000507505	0.0715248	0.0114751	1.15701	0.836361	9.95193	0.000134088		0.0564885	0.0564295	1.50197e-05		0.00991791	0.709342	0.709263	4.40774e-05		1.3876
ELV1	1293	9.78565e-05	0.00243333	0.000547191	0.0726645	0.0120575	1.17792	0.851406	10.1288	0.000121966		0.0565335	0.0564555	1.55688e-05		0.0102363	0.709264	0.709299	2.82896e-05		1.36658
ELV1	1294	8.1301e-05	0.00249319	0.000526991	0.0744447	0.0125301	1.20893	0.87382	10.3943	0.000106043		0.0564254	0.0564666	1.60185e-05		0.0103646	0.709253	0.709287	3.39112e-05		1.34554
ELV1	1295	9.24768e-05	0.00237869	0.000575675	0.0717407	0.0120976	1.16504	0.842314	10.0166	9.16779e-05		0.0564907	0.0564975	1.49564e-05		0.0103838	0.709444	0.709295	3.23975e-05		1.32454
ELV1	1296	6.43734e-05	0.00241774	0.000530969	0.0726981	0.0122246	1.17938	0.852656	10.143	0.00010134		0.0565459	0.0565074	1.31872e-05		0.0103653	0.70932	0.709266	3.17313e-05		1.3035
ELV1	1297	9.59488e-05	0.00232054	0.000564773	0.0704135	0.0114038	1.14276	0.825856	9.8244	0.000103892		0.0565637	0.0565128	1.00032e-05		0.00997917	0.709323	0.709281	3.14724e-05		1.2825
ELV1	1298	8.24335e-05	0.00252687	0.000550985	0.0756664	0.0120608	1.22826	0.887355	10.5609	9.56768e-05		0.056471	0.0565196	7.51365e-06		0.00981944	0.709104	0.709264	3.22481e-05		1.26146
ELV1	1299	7.23556e-05	0.00246725	0.000566911	0.0741463	0.0118543	1.20256	0.869137	10.3429	8.77863e-05		0.0565601	0.0565144	5.75668e-06		0.00985757	0.709273	0.709261	3.23573e-05		1.24042
ELV1	1300	7.53761e-05	0.00239584	0.000507814	0.0716167	0.011589	1.16113	0.839026	9.98486	8.17035e-05		0.0565334	0.0565132	3.3958e-06		0.00998076	0.709142	0.709254	3.33127e-05		1.21942
ELV1	1301	7.97767e-05	0.00238822	0.00058287	0.0707504	0.011552	1.14696	0.82912	9.86436	8.0125e-05		0.0564854	0.0565192	3.62027e-06		0.0100718	0.709342	0.709233	2.5815e-05		1.19838
ELV1	1302	8.89284e-05	0.00241179	0.000535524	0.0724178	0.0123767	1.17416	0.848604	10.0936	8.63111e-05		0.0565427	0.0565271	3.5744e-06		0.0105409	0.709176	0.709252	3.74649e-05		1.17738
ELV1	1303	8.86595e-05	0.00238564	0.000555369	0.0703231	0.0116426	1.1373	0.821918	9.77726	9.06719e-05		0.0565633	0.0565308	3.61804e-06		0.0102371	0.709237	0.709245	3.66374e-05		1.15632
ELV1	1304	7.24059e-05	0.00228409	0.000543681	0.0660517	0.0107108	1.06776	0.771674	9.18317	9.57477e-05		0.0564769	0.0564997	3.63391e-06		0.0100311	0.709183	0.709245	3.67022e-05		1.1353
ELV1	1305	8.89622e-05	0.00248588	0.000553434	0.0726781	0.0118235	1.17742	0.850847	10.1229	6.43136e-05		0.0564119	0.0564936	3.7671e-06		0.0100418	0.709231	0.709228	3.89418e-05		1.11428
ELV1	1306	9.13902e-05	0.00244841	0.000550954	0.0711123	0.0114376	1.14879	0.830662	9.8819	7.13786e-05		0.0565566	0.0565187	3.99488e-06		0.00995626	0.709512	0.709238	4.00311e-05		1.09326
ELV1	1307	7.3688e-05	0.00237198	0.000541286	0.068258	0.0110162	1.09972	0.794841	9.45813	0.000125949		0.0566331	0.0565212	3.94583e-06		0.0100173	0.709247	0.709225	3.80648e-05		1.07224
ELV1	1308	7.95453e-05	0.00237359	0.00055155	0.0682061	0.0110866	1.09873	0.793821	9.44545	5.60152e-05		0.0566047	0.0565099	4.07351e-06		0.0100903	0.709102	0.709223	3.85056e-05		1.0512
ELV1	1309	7.47767e-05	0.00257806	0.000977749	0.0685671	0.0114029	1.10307	0.797233	9.48662	0.000107327		0.0561282	0.0565049	4.22532e-06		0.0103374	0.709107	0.709228	3.90993e-05		1.0302
ELV1	1310																				1.00916
ELV1	1311	9.25349e-05	0.00235442	0.000259436	0.0697867	0.0112782	1.12469	0.812594	9.66625	6.07701e-05		0.0567841	0.0565136	4.88571e-06		0.0100279	0.709232	0.709229	4.00353e-05		0.98812
ELV1	1312	6.23918e-05	0.00241742	0.000526685	0.0686541	0.0109966	1.10648	0.799531	9.51495	5.06e-05		0.0565107	0.0565298	5.76198e-06		0.00993838	0.709153	0.709205	2.43925e-05		0.96712
ELV1	1313	6.88799e-05	0.00249798	0.000575844	0.0693686	0.0112913	1.11617	0.806699	9.59675	8.92752e-05		0.0564295	0.0564893	5.78136e-06		0.0101162	0.709287	0.709187	2.68115e-05		0.94608
ELV1	1314	8.04851e-05	0.00237937	0.000523655	0.0659539	0.0104393	1.05986	0.766041	9.11654	8.74202e-05		0.0565132	0.0565009	5.77494e-06		0.00984971	0.709272	0.709213	2.87633e-05		0.92506
ELV1	1315	6.86684e-05	0.00227306	0.000494169	0.0619898	0.0100945	0.993793	0.718145	8.5449	4.80345e-05		0.0565028	0.0565405	5.66091e-06		0.0101575	0.70915	0.709214	2.84397e-05		0.90402
ELV1	1316	8.4535e-05	0.00216097	0.000479773	0.058129	0.00994424	0.930948	0.673167	8.007	0.000101661		0.0564734	0.0565432	5.47763e-06		0.0106818	0.709295	0.709247	4.28702e-05		0.88302
ELV1	1317	7.37864e-05	0.00217279	0.000501022	0.0576558	0.0100647	0.917377	0.663162	7.8879	3.31061e-05		0.0567187	0.05651	5.45804e-06		0.0109712	0.709084	0.709246	4.29364e-05		0.862
ELV1	1318	6.0778e-05	0.0021931	0.000455714	0.0561245	0.0099463	0.896185	0.648105	7.70545	8.23424e-05		0.0562277	0.0565104	5.38718e-06		0.0110985	0.709335	0.709246	4.29663e-05		0.84098
ELV1	1319	8.26658e-05	0.00207297	0.000487003	0.0551298	0.010071	0.877097	0.634133	7.53884	5.66649e-05		0.0567208	0.0565113	4.43065e-06		0.0114822	0.709115	0.709235	4.3188e-05		0.81994
ELV1	1320	7.30712e-05	0.00215253	0.000486969	0.055834	0.01016	0.88839	0.642712	7.63684	7.52827e-05		0.0565245	0.0565289	3.91261e-06		0.0114365	0.709548	0.709248	4.65147e-05		0.79894
ELV1	1321	7.34604e-05	0.00221668	0.000495421	0.0587094	0.0109711	0.936235	0.677157	8.04903	0.000111525		0.0565695	0.056518	4.64147e-06		0.0117183	0.70922	0.709254	4.54842e-05		0.7779
ELV1	1322	7.63173e-05	0.0022378	0.000532872	0.0591483	0.0111258	0.945558	0.683882	8.12985	0.000110339		0.0564194	0.0565264	5.50541e-06		0.0117664	0.709152	0.709225	5.14579e-05		0.75688
ELV1	1323	5.7682e-05	0.00225462	0.000494908	0.0602967	0.0113526	0.963655	0.696934	8.28389	8.95792e-05		0.0565153	0.0565127	7.10394e-06		0.0117808	0.709177	0.709233	4.97119e-05		0.73586
ELV1	1324	6.75181e-05	0.00230314	0.000486545	0.0621009	0.0116725	0.995082	0.719928	8.55526	6.1955e-05		0.0564393	0.0565278	7.7429e-06		0.0117302	0.709408	0.709221	4.84053e-05		0.71484
ELV1	1325	8.26183e-05	0.00219494	0.000530048	0.0609988	0.0113728	0.976716	0.706398	8.39707	6.48031e-05		0.0567064	0.0564892	8.29208e-06		0.0116439	0.709209	0.709204	5.47768e-05		0.69382
ELV1	1326	7.52591e-05	0.00225584	0.00053888	0.0600924	0.0111689	0.962314	0.695798	8.27396	0.000110869		0.0563831	0.0564741	7.8819e-06		0.0116063	0.709005	0.70918	4.15491e-05		0.67278
ELV1	1327	6.74765e-05	0.00218116	0.000469081	0.0593948	0.0113041	0.951047	0.687951	8.1782	5.3728e-05		0.0565655	0.0564661	8.67219e-06		0.011886	0.709158	0.709178	4.13982e-05		0.65178
ELV1	1328	6.44433e-05	0.0020843	0.000481539	0.0568066	0.0107606	0.90912	0.657459	7.813	7.65716e-05		0.0565677	0.0564749	7.92259e-06		0.0118363	0.709215	0.709173	4.2016e-05		0.63074
ELV1	1329	5.59069e-05	0.00215328	0.000440313	0.0570703	0.010816	0.912828	0.659957	7.84618	6.09565e-05		0.0563939	0.0564709	8.02076e-06		0.0118488	0.70895	0.709164	4.28622e-05		0.60974
ELV1	1330	6.7873e-05	0.00213051	0.000526953	0.0552803	0.0104105	0.882985	0.638638	7.58879	6.27212e-05		0.0562969	0.0564744	5.298e-06		0.0117902	0.709302	0.709137	3.52112e-05		0.58868
ELV1	1331	5.53427e-05	0.00209591	0.000467501	0.0555509	0.0104126	0.88918	0.643066	7.64359	8.67517e-05		0.0563577	0.0564454	4.75907e-06		0.0117103	0.709202	0.709128	3.6509e-05		0.56766
ELV1	1332	7.09947e-05	0.00209959	0.000494512	0.0570194	0.0104048	0.913161	0.660004	7.84506	0.000324012		0.0564814	0.0564543	4.8618e-06		0.0113943	0.709103	0.709146	3.55907e-05		0.54664
ELV1	1333	7.65144e-05	0.00209833	0.000493142	0.0578564	0.0103584	0.928283	0.670984	7.97852	0.000534466		0.0565169	0.0564358	5.25136e-06		0.0111587	0.709088	0.709143	3.89441e-05		0.5256
ELV1	1334																				0.50456
ELV1	1335																				0.48356
ELV1	1336																				0.4625
ELV1	1337																				0.44148
ELV1	1338																				0.42046
ELV1	1339																				0.39942
ELV1	1340																				0.37842
ELV1	1341																				0.35738
ELV1	1342																				0.33638
ELV1	1343																				0.31534
ELV1	1344																				0.2943
[truncated: 29,710 more rows]

## Sheet: Dentine Sr
Tooth	Cycle	Signal intensity (v)										84Sr/86Sr				85Rb/86Sr	87Sr/86Sr				Dist. From ERJ
		81.5	82Kr	83Kr	84Sr	85Rb	86Sr	87Sr	88Sr	89Y		84/86	84/86 10-pt mean	Srd Error			87/86	87/86 10-pt mean	Std Error
ELV10-1cem	70	7.21983e-05	0.00182319	0.000311209	0.169062	0.0118819	3.01674	2.1778	26.0237	0.00283871		0.0557538	0.0556904	5.65252e-06		0.00393864	0.709695	0.709635	1.5407e-05		0.804165
ELV10-1cem	71	5.26806e-05	0.00122058	0.000163595	0.108839	0.00659114	1.94196	1.40243	16.7777	0.00186788		0.0557651	0.055704	7.16637e-06		0.00339406	0.709625	0.709592	3.59377e-05		0.788385
ELV10-1cem	72	4.85208e-05	0.00143748	0.000241716	0.123398	0.00745496	2.20377	1.59017	19.0067	0.00198299		0.0555344	0.0557015	8.42483e-06		0.00338283	0.709657	0.709598	3.32079e-05		0.77262
ELV10-1cem	73	7.61641e-05	0.00188718	0.000318524	0.170801	0.0110199	3.04756	2.19863	26.2749	0.00244717		0.0556764	0.0557168	8.91874e-06		0.00361598	0.709562	0.709595	3.0832e-05		0.75684
ELV10-1cem	74	7.40283e-05	0.00187716	0.000282203	0.161767	0.010553	2.88694	2.08455	24.9266	0.00229958		0.0556457	0.0557372	1.0704e-05		0.00365543	0.709634	0.709594	2.8872e-05		0.74109
ELV10-1cem	75	7.26571e-05	0.00175372	0.000288631	0.161911	0.00995555	2.88929	2.08476	24.9352	0.00214405		0.0557671	0.0557494	1.24505e-05		0.00344567	0.709377	0.709584	2.87973e-05		0.72531
ELV10-1cem	76	6.38218e-05	0.00165869	0.000260269	0.150076	0.00890487	2.67609	1.9318	23.1025	0.0021174		0.0557858	0.055761	1.36562e-05		0.00332757	0.709635	0.709565	2.70541e-05		0.70956
ELV10-1cem	77	6.4758e-05	0.00164447	0.000297989	0.146434	0.00806262	2.61325	1.88565	22.5508	0.00190178		0.0556841	0.0557616	1.44978e-05		0.00308528	0.709577	0.709557	2.62102e-05		0.693795
ELV10-1cem	78	5.46938e-05	0.00176066	0.000294795	0.165471	0.00890924	2.95027	2.12864	25.456	0.00193533		0.0558388	0.0557914	1.39734e-05		0.00301981	0.709583	0.709539	2.47924e-05		0.678015
ELV10-1cem	79	5.90799e-05	0.0016561	0.000268692	0.160243	0.00852085	2.85549	2.05989	24.6361	0.00171712		0.0559212	0.0558077	1.32683e-05		0.00298402	0.7095	0.709548	2.70444e-05		0.66225
ELV10-1cem	80	6.26224e-05	0.00175853	0.000280222	0.165286	0.00903651	2.94716	2.12686	25.4448	0.00180691		0.0558705	0.0558281	1.22512e-05		0.00306617	0.709499	0.709533	2.58923e-05		0.646485
ELV10-1cem	81	5.98651e-05	0.00168863	0.000286098	0.15724	0.00910245	2.80133	2.02166	24.1784	0.00171837		0.0558817	0.055837	1.05274e-05		0.00324934	0.709551	0.709547	1.95703e-05		0.63072
ELV10-1cem	82	6.87248e-05	0.0018189	0.000258532	0.164211	0.0100999	2.92825	2.11337	25.2762	0.00179877		0.0557719	0.0558411	8.65178e-06		0.00344911	0.709476	0.709547	1.96844e-05		0.614955
ELV10-1cem	83	4.84183e-05	0.00184424	0.000313188	0.173192	0.0114786	3.08639	2.22786	26.6291	0.00189966		0.0558619	0.0558498	5.79569e-06		0.0037191	0.709648	0.709544	1.94016e-05		0.59919
ELV10-1cem	84	7.36346e-05	0.0019218	0.000330675	0.179307	0.0128633	3.19499	2.30612	27.5664	0.00197917		0.0558564	0.0558446	4.57968e-06		0.00402608	0.709484	0.709546	2.01658e-05		0.583425
ELV10-1cem	85	7.65522e-05	0.00186366	0.000281478	0.171166	0.0126289	3.04896	2.2015	26.3192	0.00189279		0.0558701	0.0558278	4.56389e-06		0.00414202	0.709517	0.709541	2.23314e-05		0.56766
ELV10-1cem	86	5.94984e-05	0.00173738	0.000291206	0.159384	0.0110058	2.83954	2.05044	24.5141	0.002016		0.0558652	0.0558182	5.50799e-06		0.00387593	0.709637	0.709556	2.45264e-05		0.55188
ELV10-1cem	87	5.45458e-05	0.00167591	0.000274589	0.15242	0.0106892	2.71498	1.95984	23.4279	0.00209758		0.0558308	0.0558134	6.39127e-06		0.00393713	0.709542	0.709561	2.48819e-05		0.53613
ELV10-1cem	88	6.06058e-05	0.00161874	0.000224178	0.141526	0.00949763	2.52077	1.82009	21.7625	0.00221464		0.0557791	0.0558152	7.37856e-06		0.00376774	0.709609	0.709579	2.43399e-05		0.52035
ELV10-1cem	89	5.36438e-05	0.00176476	0.000299448	0.159456	0.0111509	2.84198	2.05117	24.5227	0.0024923		0.055782	0.0558081	8.49179e-06		0.00392363	0.709443	0.709582	2.54863e-05		0.50457
ELV10-1cem	90	8.13016e-05	0.00186114	0.000334526	0.166158	0.0111007	2.96167	2.13768	25.5481	0.00269685		0.0557361	0.0557975	8.78539e-06		0.00374811	0.709657	0.709586	2.38549e-05		0.48882
ELV10-1cem	91	7.92258e-05	0.00184392	0.000308396	0.165045	0.0106717	2.94225	2.12394	25.3946	0.0025693		0.055765	0.055789	1.03286e-05		0.00362705	0.709599	0.70959	2.28649e-05		0.47304
ELV10-1cem	92	5.678e-05	0.00190681	0.00033768	0.173791	0.0114517	3.09663	2.23562	26.7267	0.00210894		0.0558293	0.0557747	1.19027e-05		0.00369812	0.70965	0.709581	2.26281e-05		0.45729
ELV10-1cem	93	5.40223e-05	0.00160453	0.000249353	0.142016	0.00934054	2.53039	1.82724	21.8477	0.00141163		0.0557911	0.0557519	1.32914e-05		0.00369134	0.709679	0.709594	2.37252e-05		0.44151
ELV10-1cem	94	5.69291e-05	0.00147235	0.000232926	0.129676	0.00904428	2.31083	1.66869	19.9555	0.00129909		0.0557835	0.0557491	1.40813e-05		0.00391387	0.709531	0.709586	2.4503e-05		0.42576
ELV10-1cem	95	4.76272e-05	0.0013706	0.000220153	0.122793	0.00903323	2.19011	1.58135	18.9033	0.00114858		0.0557406	0.0557251	1.31569e-05		0.00412455	0.709557	0.709602	1.97579e-05		0.40998
ELV10-1cem	96	4.6953e-05	0.00130783	0.000238386	0.113924	0.00844316	2.02912	1.46534	17.5192	0.00106618		0.0557765	0.0557103	1.44574e-05		0.00416101	0.709545	0.709592	1.88783e-05		0.394215
ELV10-1cem	97	3.4167e-05	0.00113852	0.00017261	0.0967327	0.00706942	1.7236	1.24497	14.8834	0.000943886		0.0557082	0.055695	1.50766e-05		0.00410155	0.709669	0.709601	2.1002e-05		0.378435
ELV10-1cem	98	1.98015e-05	0.000913946	0.000107683	0.0734447	0.00548319	1.30946	0.945957	11.3136	0.000769761		0.0555791	0.0556801	1.61721e-05		0.00418737	0.709529	0.709594	2.01854e-05		0.362685
ELV10-1cem	99																				0.346905
ELV10-1cem	100	3.36327e-05	0.000888028	9.52221e-05	0.071358	0.00666184	1.27248	0.919592	10.9886	0.000742258		0.0555414	0.0556494	1.36567e-05		0.00523534	0.709567	0.709591	1.89101e-05		0.331125
ELV10-1cem	101	9.01477e-06	0.000815266	0.000116287	0.0646122	0.00647496	1.15062	0.831863	9.93687	0.000674045		0.055588	0.0556342	1.25147e-05		0.00562738	0.709679	0.709597	2.00528e-05		0.315375
ELV10-1cem	102	3.48756e-05	0.000709071	0.000101224	0.0582523	0.00490351	1.03845	0.750301	8.96808	0.000602542		0.0556122	0.0556058	1.12796e-05		0.00472196	0.709594	0.709607	2.05418e-05		0.299595
ELV10-1cem	103																				0.283815
ELV10-1cem	104																				0.26805
ELV10-1cem	105																				0.252285
ELV10-1cem	106																				0.23652
ELV10-1cem	107																				0.220755
ELV10-1cem	108	5.3232e-05	0.00161874	0.000268218	0.132914	0.00789224	2.36661	1.70809	20.4246	0.00221616		0.0556399	0.055746	1.92376e-06		0.00333483	0.709612	0.70962	2.01069e-05		0.20499
ELV10-1cem	109	5.52202e-05	0.00188389	0.000283263	0.168788	0.0110122	3.01013	2.17188	25.9594	0.00292541		0.0556997	0.0557553	1.84454e-06		0.00365837	0.709528	0.709606	2.09599e-05		0.189225
ELV10-1cem	110	5.36829e-05	0.00181566	0.000293835	0.150157	0.00842641	2.67324	1.92979	23.0841	0.00240177		0.0556964	0.0557572	2.35766e-06		0.00315213	0.709624	0.709624	2.44095e-05		0.173475
ELV10-1cem	111	5.76139e-05	0.00196307	0.000323127	0.17458	0.00951245	3.1096	2.24346	26.8229	0.00258621		0.0557646	0.0557584	4.03138e-06		0.00305906	0.709628	0.70962	2.28871e-05		0.157695
ELV10-1cem	112	6.61475e-05	0.00197179	0.000326277	0.174594	0.00903165	3.10781	2.2434	26.8353	0.00269295		0.0558509	0.0557624	6.8316e-06		0.00290611	0.709707	0.709606	2.51707e-05		0.141945
ELV10-1cem	113	5.47318e-05	0.00167571	0.000294114	0.148375	0.00754769	2.64179	1.90629	22.8065	0.00206148		0.0558247	0.055761	8.35553e-06		0.00285704	0.709536	0.7096	2.43503e-05		0.12615
ELV10-1cem	114	5.22812e-05	0.00165968	0.000241859	0.147144	0.0074836	2.62106	1.89199	22.6309	0.00197566		0.0558107	0.0557705	8.80795e-06		0.00285518	0.709733	0.709607	2.54671e-05		0.1104
ELV10-1cem	115	5.61163e-05	0.00166016	0.00034674	0.146851	0.00792879	2.61661	1.88828	22.5851	0.0020535		0.0557704	0.055789	8.98815e-06		0.00303017	0.709592	0.709611	2.42704e-05		0.09462
ELV10-1cem	116	4.51032e-05	0.00166866	0.000262724	0.146378	0.00880323	2.6075	1.88181	22.5067	0.00214043		0.0557684	0.0558165	8.80052e-06		0.00337612	0.709494	0.709607	2.44579e-05		0.07887
ELV10-1cem	117	5.49831e-05	0.00191019	0.000352436	0.173071	0.0118113	3.08312	2.22511	26.5956	0.00257672		0.0557985	0.0558217	8.42273e-06		0.00383096	0.709551	0.709629	3.49942e-05		0.06309
ELV10-1cem	118	6.10201e-05	0.00178061	0.000253195	0.154012	0.0110596	2.74416	1.98205	23.6956	0.00246396		0.0557469	0.0558185	7.73957e-06		0.00403023	0.709675	0.709621	3.59712e-05		0.04731
ELV10-1cem	119	6.16385e-05	0.00195702	0.000354305	0.171342	0.0124099	3.05257	2.20385	26.3424	0.00279722		0.0557446	0.0558177	6.17077e-06		0.0040654	0.709575	0.709631	3.69305e-05		0.03156
ELV10-1cem	120	5.77635e-05	0.00184887	0.000330168	0.171312	0.0137678	3.05037	2.20303	26.3284	0.00283142		0.055903	0.0558187	3.85529e-06		0.0045135	0.709577	0.709617	3.73658e-05		0.01578
ELV10-1cem	121	3.53608e-05	0.00136182	0.00018298	0.122951	0.0106911	2.18721	1.58193	18.9102	0.0019004		0.0559991	0.0558268	1.18217e-06		0.00488803	0.709856	0.709621	4.07471e-05		0
ELV11-2den	70	2.63901e-05	0.00102018	0.000190104	0.103233	0.0116875	1.85169	1.34191	16.0471	0.000444091		0.0558948	0.0558679	2.04012e-06		0.0063118	0.709855	0.709736	2.82095e-05		1.49796
ELV11-2den	71	1.60236e-05	0.000974698	0.000182969	0.097083	0.00915087	1.74173	1.26038	15.0783	0.000374237		0.0557934	0.0558753	1.96889e-06		0.00525389	0.709609	0.709743	2.57135e-05		1.48218
ELV11-2den	72	2.043e-05	0.00107319	0.000143943	0.108782	0.00968247	1.95194	1.41325	16.9143	0.000421902		0.0558715	0.0558597	1.87952e-06		0.00496043	0.70976	0.70976	2.74292e-05		1.46643
ELV11-2den	73	3.65326e-05	0.000931732	0.000124904	0.101069	0.00799289	1.8129	1.31154	15.6966	0.000375145		0.0559645	0.0558615	1.88523e-06		0.0044089	0.709707	0.709728	3.8018e-05		1.45065
ELV11-2den	74	3.27797e-05	0.00102536	0.000174357	0.106046	0.00777216	1.90513	1.37796	16.4918	0.000463021		0.0557824	0.0558614	1.76358e-06		0.00407959	0.709751	0.709749	4.0526e-05		1.4349
ELV11-2den	75	4.1407e-05	0.0010014	0.000145421	0.10199	0.00760234	1.82925	1.3238	15.8498	0.000511234		0.0559007	0.0558594	1.84907e-06		0.004156	0.709775	0.709761	4.02679e-05		1.41912
ELV11-2den	76	2.65123e-05	0.000823301	0.000107552	0.0844328	0.00592512	1.51492	1.09658	13.1327	0.000490026		0.0559196	0.0558596	2.27323e-06		0.00391117	0.709861	0.709743	3.96635e-05		1.40337
ELV11-2den	77	3.1675e-05	0.000779611	0.000114946	0.0799758	0.00558058	1.43642	1.03819	12.4276	0.000445712		0.0557506	0.05587	2.5554e-06		0.00388507	0.709507	0.709755	3.69123e-05		1.38759
ELV11-2den	78	4.60517e-05	0.000988951	0.000122233	0.103212	0.00660607	1.85245	1.34007	16.0426	0.000505845		0.0558763	0.0558645	3.42534e-06		0.00356612	0.709912	0.709745	3.81031e-05		1.37181
ELV11-2den	79	3.25298e-05	0.000998721	0.000126903	0.10346	0.00639488	1.85739	1.34362	16.0887	0.000466142		0.0558605	0.0558563	5.38997e-06		0.00344294	0.709876	0.709755	3.84357e-05		1.35605
ELV11-2den	80	4.6269e-05	0.00105249	0.000139617	0.110264	0.00745439	1.98061	1.43246	17.1527	0.000428326		0.0558394	0.0558772	7.50433e-06		0.00376369	0.709673	0.709784	4.73339e-05		1.34028
ELV11-2den	81	2.66667e-05	0.00102634	0.000184005	0.108411	0.00789891	1.94637	1.40823	16.8609	0.000418482		0.0558967	0.05588	9.5392e-06		0.00405827	0.709725	0.709769	4.96998e-05		1.32451
ELV11-2den	82	2.6918e-05	0.000991442	0.00017167	0.107181	0.0104694	1.92548	1.39412	16.6815	0.00038549		0.0559082	0.0558891	1.14999e-05		0.00543731	0.709659	0.709765	4.89635e-05		1.30873
ELV11-2den	83	3.7443e-05	0.00102824	0.000137455	0.113439	0.0113867	2.04068	1.47725	17.6626	0.00029753		0.0558111	0.0559108	1.3636e-05		0.00557985	0.709814	0.709794	3.96917e-05		1.29298
ELV11-2den	84	3.8916e-05	0.000969793	0.00014753	0.100264	0.00920115	1.79939	1.30313	15.5858	0.000336107		0.0558737	0.0559278	1.54493e-05		0.00511348	0.710032	0.709789	3.83028e-05		1.27721
ELV11-2den	85	4.43394e-05	0.000941125	0.000172067	0.104425	0.00897297	1.87347	1.35575	16.2268	0.000256129		0.0560119	0.0559447	1.69789e-05		0.00478949	0.709633	0.709785	3.74458e-05		1.26145
ELV11-2den	86	2.15511e-05	0.000958432	0.000180761	0.106146	0.00790122	1.90624	1.37907	16.5045	0.000201737		0.0559322	0.0559627	1.86029e-05		0.00414492	0.709816	0.709776	4.08793e-05		1.24567
ELV11-2den	87	2.07731e-05	0.00105347	0.000146747	0.116679	0.00741179	2.09397	1.515	18.1455	0.000275656		0.0560197	0.0559812	1.91281e-05		0.00353959	0.7098	0.709791	4.14862e-05		1.2299
ELV11-2den	88	2.8653e-05	0.00101777	0.000121921	0.112418	0.00719338	2.01688	1.45882	17.4644	0.000262989		0.0559896	0.0560025	1.88812e-05		0.00356659	0.709861	0.709804	3.88624e-05		1.21414
ELV11-2den	89	3.38574e-05	0.00098171	0.000157011	0.114752	0.00831034	2.06058	1.49115	17.8524	0.000174466		0.0560634	0.0560331	1.86007e-05		0.00403302	0.709832	0.709801	3.88929e-05		1.19836
ELV11-2den	90	3.21421e-05	0.00100789	0.00016119	0.120863	0.010054	2.1707	1.57017	18.7908	0.000279564		0.0560457	0.0560519	1.79853e-05		0.00463169	0.709592	0.709784	3.05228e-05		1.18261
ELV11-2den	91	3.78482e-05	0.000965283	0.000151423	0.111419	0.00975064	2.00139	1.44924	17.3435	0.000256323		0.056038	0.0560649	1.67776e-05		0.00487194	0.709873	0.709813	2.7999e-05		1.16682
ELV11-2den	92	2.52593e-05	0.000906969	0.000117017	0.113188	0.00846759	2.03334	1.47093	17.6039	0.000280551		0.0560998	0.0560792	1.52317e-05		0.00416437	0.709787	0.709805	2.90033e-05		1.15107
ELV11-2den	93	4.23706e-05	0.000998639	0.000118441	0.114542	0.00776354	2.05422	1.48676	17.8095	0.000321569		0.0561429	0.0560941	1.32263e-05		0.00377932	0.709784	0.709808	2.91596e-05		1.13529
ELV11-2den	94	2.52301e-05	0.000906315	0.000158432	0.115684	0.00758304	2.07775	1.50283	17.9893	0.000168101		0.0561475	0.0561073	1.05241e-05		0.00364965	0.709864	0.709798	2.88903e-05		1.11952
ELV11-2den	95	3.16125e-05	0.000874604	0.000118715	0.100798	0.00470891	1.80921	1.30854	15.6787	0.000162018		0.0560806	0.0561144	8.36863e-06		0.00260275	0.709918	0.70979	2.88917e-05		1.10376
ELV11-2den	96	2.81007e-05	0.000932862	0.000173111	0.117673	0.00630363	2.11348	1.52816	18.3065	0.000258288		0.0561548	0.0561241	6.48251e-06		0.00298259	0.709737	0.709806	1.96705e-05		1.08798
ELV11-2den	97	3.19355e-05	0.000902824	0.000156594	0.107152	0.00854734	1.92388	1.3925	16.6668	0.000157965		0.0560897	0.0561296	4.62657e-06		0.00444276	0.709836	0.7098	1.82967e-05		1.07223
ELV11-2den	98	4.05068e-05	0.000985442	0.000157565	0.122666	0.00964626	2.20007	1.59163	19.0464	0.000226399		0.0561835	0.0561206	3.51527e-06		0.00438452	0.709759	0.709798	1.86175e-05		1.05645
ELV11-2den	99	4.86471e-05	0.00097921	0.000208188	0.116627	0.00844247	2.09411	1.51575	18.1546	0.000208255		0.0561341	0.0561125	2.91063e-06		0.00403154	0.709756	0.709789	2.12804e-05		1.0407
ELV11-2den	100	9.37716e-06	0.000938115	0.000119662	0.115888	0.00561005	2.08013	1.50361	18.0123	0.000158803		0.0561415	0.0561112	3.32813e-06		0.00269698	0.709749	0.709753	3.45793e-05		1.02492
ELV11-2den	101	4.49667e-05	0.000979782	0.000127711	0.122171	0.00486472	2.19407	1.58608	19.0079	0.000169318		0.0561527	0.0561096	4.37403e-06		0.00221721	0.709816	0.709732	2.94285e-05		1.00914
ELV11-2den	102	4.1553e-05	0.000968109	0.000166739	0.113146	0.00449296	2.03071	1.46801	17.5957	0.000133903		0.0560985	0.0560969	5.89751e-06		0.0022125	0.709764	0.709719	3.18758e-05		0.993375
ELV11-2den	103	1.27938e-05	0.000930682	0.000199729	0.101336	0.00408022	1.8179	1.31398	15.7498	0.000135303		0.0560007	0.0561115	7.24303e-06		0.00224447	0.709696	0.709695	3.11199e-05		0.97761
ELV11-2den	104	1.24365e-05	0.00110569	0.000191277	0.137613	0.00597898	2.47171	1.78479	21.3801	0.000186855		0.056054	0.0560968	8.62448e-06		0.00241896	0.709496	0.709684	3.0534e-05		0.96186
ELV11-2den	105	3.93785e-05	0.0012974	0.000176044	0.146851	0.00666876	2.63228	1.90333	22.8142	0.000184551		0.0561333	0.0560841	9.29051e-06		0.00253346	0.70971	0.709679	2.95931e-05		0.946065
ELV11-2den	106	4.15484e-05	0.00119298	0.000177184	0.140929	0.00709353	2.53014	1.82868	21.9097	0.000195638		0.0560623	0.0560654	9.52078e-06		0.0028036	0.709609	0.709662	2.98981e-05		0.930315
ELV11-2den	107	4.11201e-05	0.00124647	0.000180202	0.135768	0.0082699	2.43477	1.76066	21.0926	0.00020293		0.0560155	0.0560501	9.80525e-06		0.00339658	0.709596	0.709648	2.46717e-05		0.914535
ELV11-2den	108	1.26685e-05	0.00106704	0.00021162	0.124047	0.00896471	2.22151	1.60784	19.2616	0.000211604		0.0562503	0.0560388	1.0205e-05		0.00403542	0.709651	0.709637	2.10754e-05		0.898785
ELV11-2den	109	3.25248e-05	0.000694418	0.000114333	0.0747082	0.0061533	1.3395	0.969569	11.6076	0.000166609		0.056022	0.0560407	9.05654e-06		0.00459372	0.709703	0.709612	2.67543e-05		0.883005
ELV11-2den	110	6.22378e-06	0.000986397	0.000178543	0.11072	0.0106479	1.98619	1.43712	17.1901	0.000278969		0.0559942	0.0560371	8.5998e-06		0.00536097	0.709583	0.709615	2.56889e-05		0.867225
ELV11-2den	111	4.22828e-05	0.00102459	0.000166714	0.105035	0.00989574	1.88309	1.36341	16.3166	0.00026016		0.055936	0.0560222	7.59363e-06		0.00525504	0.709671	0.709604	2.34272e-05		0.851475
ELV11-2den	112	1.57868e-05	0.000987223	0.00015914	0.10277	0.00768719	1.84162	1.33249	15.9557	0.000155251		0.055984	0.0560149	6.69327e-06		0.00417414	0.709653	0.709601	2.35538e-05		0.835695
ELV11-2den	113	3.10304e-05	0.00101206	0.000145296	0.107206	0.0071389	1.92226	1.38999	16.6522	0.000219814		0.0559748	0.0560104	5.91526e-06		0.00371381	0.709453	0.709596	2.41619e-05		0.819945
ELV11-2den	114	2.38341e-05	0.00106625	0.000195452	0.113831	0.00744759	2.03938	1.47461	17.6628	0.00024718		0.0560216	0.0559917	5.34382e-06		0.0036519	0.70952	0.709593	2.35575e-05		0.804165
ELV11-2den	115	4.84112e-05	0.00105019	0.000168229	0.111949	0.00902142	2.00597	1.45135	17.3748	0.000191126		0.0560144	0.0559944	4.31595e-06		0.00449729	0.709604	0.709587	2.09149e-05		0.788415
ELV11-2den	116	3.16795e-05	0.00106821	0.000119864	0.108992	0.00850522	1.95276	1.41303	16.9219	0.000158795		0.0559695	0.0559983	3.09154e-06		0.00435549	0.709579	0.709592	2.15342e-05		0.77262
ELV11-2den	117	2.37448e-05	0.00102324	0.0001912	0.106618	0.00774606	1.91072	1.38218	16.5542	0.000136922		0.0559812	0.0560045	2.95306e-06		0.00405401	0.709548	0.709591	2.09781e-05		0.756855
ELV11-2den	118	3.36265e-05	0.00100024	0.000170532	0.105321	0.00710893	1.88854	1.36603	16.3616	9.47027e-05		0.0559668	0.0560064	3.59019e-06		0.00376425	0.709618	0.709577	2.107e-05		0.74109
ELV11-2den	119	2.1905e-05	0.00105424	0.000169282	0.115523	0.00726326	2.07024	1.49696	17.928	0.000147504		0.0560443	0.0560135	4.13532e-06		0.00350842	0.709638	0.709587	1.62345e-05		0.725325
ELV11-2den	120	5.10132e-05	0.00107102	0.000165357	0.112916	0.00663565	2.02215	1.46247	17.5225	0.000191232		0.0560515	0.0560131	4.58779e-06		0.00328149	0.709638	0.709603	1.63637e-05		0.70956
ELV11-2den	121	3.94058e-05	0.00103711	0.000154722	0.10993	0.00602774	1.96897	1.42368	17.0572	0.000196018		0.0560371	0.0560196	4.53018e-06		0.00306136	0.709656	0.709598	1.68644e-05		0.69378
ELV11-2den	122	2.37923e-05	0.00104154	0.000156	0.11144	0.005827	1.99764	1.44395	17.3043	0.000174519		0.056004	0.0560281	4.13768e-06		0.00291693	0.709512	0.709604	1.71211e-05		0.67803
ELV11-2den	123	3.94719e-05	0.00114279	0.000222551	0.116684	0.00605698	2.08959	1.51089	18.1102	0.000141191		0.0560053	0.0560284	3.69597e-06		0.00289865	0.709561	0.709616	1.69741e-05		0.66225
ELV11-2den	124	4.45069e-05	0.00105803	0.000196888	0.115399	0.00609434	2.06818	1.49535	17.9166	0.000171874		0.0560525	0.0560401	3.11839e-06		0.00294672	0.709673	0.709611	1.79214e-05		0.6465
ELV11-2den	125	1.8774e-05	0.00109578	0.000136991	0.114307	0.00582457	2.04693	1.47962	17.7313	0.00018491		0.0560173	0.0560382	3.17404e-06		0.00284552	0.709562	0.709598	1.98416e-05		0.63072
ELV11-2den	126	2.83932e-05	0.00109274	0.000148966	0.116385	0.00599923	2.08356	1.50651	18.0539	0.000156381		0.056086	0.0560351	2.51169e-06		0.00287932	0.709637	0.709593	1.93548e-05		0.61497
ELV11-2den	127	2.75911e-05	0.00104112	0.000154519	0.112086	0.00564715	2.00849	1.45238	17.4067	0.000208385		0.0560634	0.0560327	2.16275e-06		0.00281165	0.709669	0.709573	2.23704e-05		0.59919
ELV11-2den	128	2.62265e-05	0.00106485	0.000165911	0.11243	0.00557816	2.01555	1.45698	17.4621	0.000135894		0.0559845	0.0560351	1.96202e-06		0.00276756	0.709559	0.709583	2.15842e-05		0.58341
ELV11-2den	129	2.78041e-05	0.00100642	0.000182895	0.111037	0.00589274	1.98941	1.43817	17.2361	0.000128061		0.0560948	0.0560476	1.60832e-06		0.00296205	0.709517	0.709581	2.19791e-05		0.56766
ELV11-2den	130	2.18533e-05	0.00100593	0.000194275	0.107107	0.00637571	1.91939	1.38798	16.6298	0.000157839		0.0560234	0.0560413	1.62711e-06		0.00332173	0.709586	0.709567	1.98667e-05		0.55188
ELV11-2den	131	2.24537e-05	0.00102706	0.000180007	0.107877	0.00676869	1.93221	1.39701	16.7378	0.000118291		0.0560175	0.0560471	1.71248e-06		0.00350308	0.709454	0.709575	2.14372e-05		0.5361
ELV11-2den	132	3.13044e-05	0.00103585	0.000141109	0.109914	0.0068451	1.97044	1.42525	17.0764	0.000185343		0.0560108	0.0560432	2.17262e-06		0.0034739	0.709614	0.70957	2.03457e-05		0.520335
ELV11-2den	133	2.58905e-05	0.00101274	0.000152681	0.10556	0.00617429	1.89053	1.36711	16.383	0.000156107		0.0560312	0.0560371	2.21473e-06		0.0032659	0.709538	0.709558	1.70904e-05		0.50457
ELV11-2den	134	3.27139e-05	0.000941917	0.000142243	0.101806	0.0054951	1.82108	1.31646	15.7755	0.000105246		0.0561425	0.0560422	2.32845e-06		0.0030175	0.709531	0.709549	1.93382e-05		0.488805
ELV11-2den	135	3.68896e-05	0.000944892	0.000211491	0.0965124	0.00493366	1.72865	1.24989	14.9786	0.000111888		0.0559834	0.0560345	2.1671e-06		0.00285406	0.709648	0.709549	1.93202e-05		0.47304
ELV11-2den	136	4.01928e-05	0.000921436	0.000134573	0.0977626	0.00495123	1.75037	1.26555	15.1688	0.000111391		0.0560802	0.0560258	3.26858e-06		0.00282867	0.709582	0.709553	2.04784e-05		0.457275
ELV11-2den	137	1.45833e-05	0.000925033	0.000159028	0.0958192	0.00497074	1.71501	1.23984	14.859	0.000145473		0.0560432	0.0560314	2.96668e-06		0.00289837	0.70955	0.709605	4.51591e-05		0.441495
ELV11-2den	138	3.37814e-05	0.00094551	0.000116125	0.0971015	0.00555839	1.73882	1.25707	15.0644	0.000161919		0.0559966	0.0560308	2.68589e-06		0.00319664	0.709467	0.709617	4.69034e-05		0.425745
ELV11-2den	139	3.04891e-05	0.000946417	0.000146845	0.0984902	0.00637971	1.7633	1.27524	15.2785	0.000118687		0.0560406	0.0560308	2.54647e-06		0.00361805	0.709518	0.709651	5.24294e-05		0.409965
ELV11-2den	140	1.68942e-05	0.000935664	0.000124176	0.0959383	0.00678846	1.71753	1.24248	14.8801	0.000143839		0.0560096	0.0560108	2.16296e-06		0.00395246	0.709624	0.709664	5.37945e-05		0.394215
ELV11-2den	141	2.60948e-05	0.000916307	0.000117113	0.0927046	0.00686802	1.66163	1.20287	14.3984	0.000157356		0.0559282	0.0560252	3.25607e-06		0.0041333	0.709981	0.709693	5.93371e-05		0.378435
ELV11-2den	142	3.59952e-05	0.000994133	0.000182279	0.109669	0.00874301	1.96561	1.42262	17.0311	0.000166383		0.0560791	0.0560254	4.16871e-06		0.00444799	0.709732	0.709722	5.96607e-05		0.362655
ELV11-2den	143	2.49772e-05	0.00106594	0.000483539	0.119868	0.00964966	2.15137	1.557	18.631	0.00022404		0.0560041	0.0560279	5.15594e-06		0.00448536	0.709876	0.709768	6.06218e-05		0.346905
ELV11-2den	144																				0.331125
ELV11-2den	145	1.68472e-05	0.0010652	0.00021192	0.118081	0.00814541	2.12034	1.53394	18.3592	0.00015167		0.0559428	0.0560506	5.38119e-06		0.00384155	0.709905	0.709853	3.55329e-05		0.315375
ELV11-2den	146	3.70183e-05	0.000964591	0.000110855	0.11972	0.0076918	2.1507	1.55595	18.6318	0.000154407		0.0561276	0.056054	4.27234e-06		0.00357641	0.709844	0.709896	2.66995e-05		0.299595
ELV11-2den	147	3.7508e-05	0.000984634	0.000144181	0.117555	0.00713441	2.11167	1.52794	18.2971	0.000159748		0.0560824	0.0560607	3.84273e-06		0.00337856	0.709962	0.709896	2.69384e-05		0.283845
ELV11-2den	148	2.44989e-05	0.000970729	0.000185589	0.11723	0.00716947	2.10633	1.52359	18.2446	0.000142259		0.0560678	0.0560514	3.59607e-06		0.00340378	0.70985	0.709926	2.03085e-05		0.268065
ELV11-2den	149	3.57466e-05	0.00101158	0.000174729	0.121063	0.00761448	2.17288	1.57227	18.8289	0.00019878		0.0561377	0.056045	4.69787e-06		0.00350433	0.709902	0.70993	1.9523e-05		0.252315
ELV11-2den	150	1.79446e-05	0.00104685	0.000149669	0.120459	0.00753291	2.15958	1.5627	18.7096	0.00029577		0.0561265	0.0560359	6.96314e-06		0.00348814	0.710011	0.709926	1.88234e-05		0.23652
ELV11-2den	151	2.77251e-05	0.00106339	0.000133708	0.119684	0.00740742	2.14769	1.55408	18.6083	0.000205883		0.0560439	0.056038	8.96903e-06		0.00344903	0.709987	0.709927	1.8788e-05		0.220755
ELV11-2den	152	4.02084e-05	0.00104046	0.000198996	0.114839	0.00686608	2.06186	1.49209	17.8692	0.000305984		0.0559952	0.0560301	1.05946e-05		0.00333004	0.709996	0.709924	2.0137e-05		0.20499
ELV11-2den	153	2.11907e-05	0.00101794	0.000154982	0.108616	0.00624078	1.9482	1.40949	16.8821	0.000147185		0.0559861	0.0560119	1.08319e-05		0.00320336	0.709915	0.709923	2.00201e-05		0.189225
ELV11-2den	154	2.04059e-05	0.000968827	0.000146402	0.105055	0.0060127	1.88627	1.36443	16.3409	0.000167154		0.0559401	0.0559882	1.07178e-05		0.00318762	0.709891	0.709916	2.39702e-05		0.17346
ELV11-2den	155	1.11579e-05	0.000977015	0.000185327	0.107579	0.00627427	1.93233	1.39783	16.7398	0.000192903		0.0559442	0.0559764	9.90088e-06		0.00324699	0.709908	0.709903	2.80509e-05		0.157695
ELV11-2den	156	1.74371e-05	0.00107804	0.000196179	0.119512	0.00720988	2.14541	1.55157	18.5785	0.000251577		0.0559662	0.0559636	8.77626e-06		0.0033606	0.709819	0.709894	2.55938e-05		0.14193
ELV11-2den	157	2.04534e-05	0.000969324	0.000147016	0.102429	0.00616179	1.8363	1.32923	15.9246	0.00022678		0.0560409	0.0559652	7.12141e-06		0.00335555	0.709956	0.709897	2.68293e-05		0.126165
ELV11-2den	158	2.42132e-05	0.000907684	0.000137437	0.0998963	0.00657757	1.79461	1.29766	15.5325	0.000159839		0.0558828	0.0559634	5.5923e-06		0.00366519	0.709776	0.709888	2.45612e-05		0.1104
ELV11-2den	159	3.32375e-05	0.00116382	0.000174245	0.122496	0.00864432	2.20196	1.59293	19.07	0.000225448		0.055807	0.055972	4.91101e-06		0.00392574	0.709771	0.709901	2.90554e-05		0.09462
ELV11-2den	160	3.10396e-05	0.00123629	0.000172669	0.133478	0.00962341	2.39468	1.73352	20.756	0.000301102		0.0560076	0.0559935	5.83237e-06		0.00401867	0.709925	0.709918	3.30219e-05		0.07887
ELV11-2den	161	2.7936e-05	0.000871281	0.000151416	0.0975799	0.00727552	1.7526	1.26874	15.1853	0.000201857		0.0559859	0.0559985	8.50165e-06		0.00415127	0.710014	0.709937	3.76395e-05		0.06309
ELV11-2den	162	3.42782e-05	0.00111084	0.000194782	0.129984	0.0105157	2.33335	1.68885	20.208	0.000196364		0.0560612	0.056002	8.38829e-06		0.0045067	0.709907	0.70995	3.74237e-05		0.04731
ELV11-2den	163	2.99014e-05	0.000970354	0.000134418	0.11089	0.00919629	1.99285	1.44296	17.2638	0.000260808		0.0559761	0.0559972	8.14319e-06		0.00461466	0.710043	0.70995	4.00017e-05		0.03156
ELV11-2den	164	3.4003e-05	0.000953815	0.000164739	0.109481	0.00870586	1.96472	1.42269	17.0253	0.000253523		0.0560801	0.0560135	7.34431e-06		0.00443111	0.710059	0.709974	3.59971e-05		0.01578
ELV11-2den	165	2.6233e-05	0.000860443	0.000124522	0.106405	0.00847645	1.91132	1.38452	16.5722	0.000206492		0.0561769	0.056048	6.44452e-06		0.00443487	0.7101	0.710008	2.43201e-05		0
ELV13den	70	2.36212e-05	0.000826749	0.000142579	0.107607	0.0107985	1.93667	1.40281	16.7928	0.000357288		0.0561455	0.0562416	3.10327e-06		0.0055758	0.709602	0.709608	4.28295e-05		1.18259
ELV13den	71	3.70002e-05	0.000846903	0.000169816	0.122603	0.0127909	2.20606	1.59789	19.1295	0.000518879		0.0563048	0.0562559	2.85168e-06		0.00579808	0.709475	0.709595	3.9514e-05		1.16682
ELV13den	72	3.36478e-05	0.000709103	0.000145319	0.0981635	0.0094266	1.7673	1.2812	15.3439	0.000414492		0.0562858	0.0562669	3.84386e-06		0.00533389	0.709827	0.709616	3.99346e-05		1.15106
ELV13den	73	2.7952e-05	0.000716288	0.000130204	0.103252	0.00867672	1.86018	1.34667	16.1317	0.000450167		0.0562342	0.0562611	4.29241e-06		0.00466444	0.70952	0.709608	3.75809e-05		1.13528
ELV13den	74	2.07038e-05	0.000868166	0.000156709	0.120439	0.00976692	2.1684	1.57007	18.8094	0.00059554		0.0562359	0.0562628	4.62932e-06		0.00450421	0.709615	0.709614	3.55251e-05		1.11953
ELV13den	75	2.19286e-05	0.000928767	0.000176218	0.132736	0.0111226	2.39073	1.73085	20.7345	0.000637482		0.0562433	0.0562627	5.47113e-06		0.00465241	0.709533	0.709588	4.20591e-05		1.10374
ELV13den	76	4.08986e-05	0.00075067	0.000103872	0.109759	0.0094696	1.97584	1.4315	17.148	0.000620825		0.0563418	0.0562822	5.53359e-06		0.00479269	0.709739	0.709589	4.21002e-05		1.088
ELV13den	77	3.2246e-05	0.000738268	0.000143973	0.112421	0.0107418	2.02404	1.46594	17.5539	0.000661751		0.056344	0.0562833	6.27419e-06		0.00530714	0.709556	0.709612	4.14739e-05		1.07222
ELV13den	78	3.96054e-05	0.000760991	0.000178368	0.102292	0.00977178	1.84178	1.33454	15.9831	0.000603501		0.0562142	0.0562864	7.15986e-06		0.00530561	0.709657	0.709577	3.56205e-05		1.05647
ELV13den	79	2.19775e-05	0.000773323	0.000122898	0.114642	0.00959571	2.06462	1.49416	17.9008	0.000670534		0.0562785	0.0563	7.4528e-06		0.00464769	0.709359	0.709588	3.52813e-05		1.04069
ELV13den	80	4.13823e-05	0.000714003	0.00014849	0.100879	0.00704778	1.81634	1.31475	15.7569	0.00059057		0.0562619	0.0563064	8.09171e-06		0.00388021	0.709611	0.709588	3.52625e-05		1.02494
ELV13den	81	3.99313e-05	0.000747933	0.000138974	0.11034	0.00655233	1.98517	1.43668	17.2212	0.000592137		0.0563594	0.0563167	8.08521e-06		0.00330065	0.709706	0.709597	3.48909e-05		1.00916
ELV13den	82	3.30158e-05	0.000716443	0.000170884	0.104269	0.00577629	1.87591	1.35672	16.2664	0.000584899		0.0563178	0.0563234	9.06937e-06		0.00307919	0.709479	0.709601	3.66936e-05		0.993375
ELV13den	83	4.08343e-05	0.000748402	0.000175773	0.111453	0.0066018	2.00658	1.45184	17.4033	0.000493709		0.0563196	0.0563284	8.85348e-06		0.00329007	0.709624	0.709619	3.88721e-05		0.977625
ELV13den	84	4.14437e-05	0.000725669	0.000152887	0.110872	0.00641999	1.99533	1.44375	17.3086	0.000559054		0.0563833	0.0563467	8.49492e-06		0.0032175	0.709613	0.709618	3.877e-05		0.961845
ELV13den	85	4.24448e-05	0.000767564	0.000172311	0.110946	0.00552564	1.9972	1.44487	17.3272	0.000585258		0.0563069	0.0563535	8.60943e-06		0.00276669	0.709627	0.709645	2.60605e-05		0.946065
ELV13den	86	4.70284e-05	0.000705332	0.00015503	0.108604	0.00421618	1.95531	1.41411	16.9573	0.000561342		0.056356	0.0563694	8.16939e-06		0.00215627	0.709775	0.709659	2.7647e-05		0.930315
ELV13den	87	2.64918e-05	0.00071487	0.000125123	0.108491	0.00372081	1.95171	1.41164	16.9356	0.000599881		0.0564157	0.0563631	7.77143e-06		0.00190644	0.709743	0.709644	2.87476e-05		0.914535
ELV13den	88	3.59535e-05	0.000717277	0.000152238	0.109037	0.00363565	1.96153	1.41828	17.0154	0.000556527		0.056399	0.0563749	7.31291e-06		0.00185347	0.709646	0.709656	2.32012e-05		0.89877
ELV13den	89	1.32909e-05	0.000680006	0.000152988	0.108313	0.00359797	1.9498	1.40973	16.913	0.000531873		0.0564156	0.0563873	6.09944e-06		0.0018453	0.709629	0.709674	2.70406e-05		0.88299
ELV13den	90	4.47802e-05	0.000686458	0.00015869	0.106834	0.00405644	1.92473	1.39217	16.6984	0.000521917		0.0563533	0.0563874	5.25939e-06		0.00210754	0.709749	0.709699	3.2323e-05		0.86724
ELV13den	91	1.01089e-05	0.000669448	8.61332e-05	0.107117	0.00457489	1.92717	1.39345	16.712	0.000506097		0.0564366	0.0563938	4.19518e-06		0.00237389	0.70956	0.709695	3.3539e-05		0.85146
ELV13den	92	4.01162e-05	0.000728566	0.000177903	0.110921	0.00483731	1.99905	1.44565	17.3383	0.000545115		0.0562904	0.0564021	3.83905e-06		0.0024198	0.709593	0.709683	3.24903e-05		0.83568
ELV13den	93	2.04545e-05	0.000655628	0.000128163	0.10827	0.00475334	1.94942	1.41029	16.9102	0.000507871		0.0564475	0.0563994	2.4798e-06		0.00243834	0.709803	0.709673	3.19941e-05		0.81993
ELV13den	94	3.73879e-05	0.00064499	0.00014446	0.10557	0.00490831	1.90057	1.37533	16.4897	0.000504838		0.0564556	0.0563966	1.63207e-06		0.00258255	0.70987	0.709676	3.18544e-05		0.804135
ELV13den	95	4.75723e-05	0.000706291	0.000125528	0.107858	0.00537288	1.94109	1.40412	16.8387	0.000490498		0.056385	0.0563931	1.58392e-06		0.00276797	0.709587	0.709674	3.21127e-05		0.78837
ELV13den	96	1.69944e-05	0.000682736	0.000150083	0.111553	0.00570098	2.00982	1.45373	17.4276	0.00051817		0.0563769	0.0563978	1.98009e-06		0.00283656	0.709655	0.709675	3.2136e-05		0.772605
ELV13den	97	2.20291e-05	0.000655264	0.000158397	0.107448	0.00559499	1.93455	1.39964	16.7831	0.000528181		0.056448	0.0563906	2.784e-06		0.00289215	0.709642	0.709691	2.97019e-05		0.756825
[truncated: 1,158 more rows]

## Sheet: Sr summary statistics
Summary of enamel 87Sr/86Sr measured by LA-MC-ICPMS. The statistics were calculated using the 10-pt mean running average values from each profile which represent the interpretative resolution of the dataset.
[truncated: 40 more rows]
